# Supplementary material for: Tandem four-component reaction for efficient synthesis of dihydrothiophene with substituted amino acid ethyl esters
Source: RSC Adv. 2018 Jun 20;8(40):22498–505. doi: 10.1039/c8ra03605e (PMC9081350; doi:10.1039/c8ra03605e)
Supplement: RA-008-C8RA03605E-s002 [file RA-008-C8RA03605E-s002.cif]

# Electronic Supplementary Material (ESI) for RSC Advances.
# This journal is © The Royal Society of Chemistry 2018

####################################################################### 
# 
# This file contains crystal structure data downloaded from the 
# Cambridge Structural Database (CSD) hosted by the Cambridge 
# Crystallographic Data Centre (CCDC).
# 
# Full information about CCDC data access policies and citation 
# guidelines are available at http://www.ccdc.cam.ac.uk/access/V1 
# 
# Audit and citation data items may have been added by the CCDC. 
# Please retain this information to preserve the provenance of 
# this file and to allow appropriate attribution of the data. 
# 
#######################################################################

data_1b
_database_code_depnum_ccdc_archive 'CCDC 1823979'
_audit_update_record             
;
2018-02-14 deposited with the CCDC.
2018-06-13 downloaded from the CCDC.
;

_audit_creation_method           SHELXL-2014/7
_shelx_SHELXL_version_number     2014/7
_chemical_name_systematic        ?
_chemical_name_common            ?
_chemical_melting_point          ?
_chemical_formula_moiety         'C18 H20 N4 O5 S'
_chemical_formula_sum            'C18 H20 N4 O5 S'
_chemical_formula_weight         404.44

loop_
_atom_type_symbol
_atom_type_description
_atom_type_scat_dispersion_real
_atom_type_scat_dispersion_imag
_atom_type_scat_source
C C 0.0033 0.0016 'International Tables Vol C Tables 4.2.6.8 and 6.1.1.4'
H H 0.0000 0.0000 'International Tables Vol C Tables 4.2.6.8 and 6.1.1.4'
N N 0.0061 0.0033 'International Tables Vol C Tables 4.2.6.8 and 6.1.1.4'
O O 0.0106 0.0060 'International Tables Vol C Tables 4.2.6.8 and 6.1.1.4'
S S 0.1246 0.1234 'International Tables Vol C Tables 4.2.6.8 and 6.1.1.4'

_space_group_crystal_system      triclinic
_space_group_IT_number           2
_space_group_name_H-M_alt        'P -1'
_space_group_name_Hall           '-P 1'

_shelx_space_group_comment       
; 
The symmetry employed for this shelxl refinement is uniquely defined 
by the following loop, which should always be used as a source of 
symmetry information in preference to the above space-group names. 
They are only intended as comments. 
;

loop_
_space_group_symop_operation_xyz
'x, y, z'
'-x, -y, -z'

_cell_length_a                   8.1334(13)
_cell_length_b                   9.0145(15)
_cell_length_c                   14.731(2)
_cell_angle_alpha                94.156(5)
_cell_angle_beta                 102.111(4)
_cell_angle_gamma                102.813(5)
_cell_volume                     1021.6(3)
_cell_formula_units_Z            2
_cell_measurement_temperature    296(2)
_cell_measurement_reflns_used    2751
_cell_measurement_theta_min      2.33
_cell_measurement_theta_max      27.08

_exptl_crystal_description       block
_exptl_crystal_colour            colorless
_exptl_crystal_density_meas      ?
_exptl_crystal_density_method    ?
_exptl_crystal_density_diffrn    1.315
_exptl_crystal_F_000             424
_exptl_transmission_factor_min   ?
_exptl_transmission_factor_max   ?
_exptl_crystal_size_max          0.240
_exptl_crystal_size_mid          0.220
_exptl_crystal_size_min          0.200
_exptl_absorpt_coefficient_mu    0.194
_shelx_estimated_absorpt_T_min   0.955
_shelx_estimated_absorpt_T_max   0.962
_exptl_absorpt_correction_type   multi-scan
_exptl_absorpt_correction_T_min  0.955
_exptl_absorpt_correction_T_max  0.962
_exptl_absorpt_process_details   sadabs
_exptl_absorpt_special_details   ?
_diffrn_ambient_temperature      296(2)
_diffrn_radiation_wavelength     0.71073
_diffrn_radiation_type           MoK\a
_diffrn_radiation_source         'fine-focus sealed tube'
_diffrn_measurement_device_type  'CCD area detector'
_diffrn_measurement_method       'phi and omega scans'
_diffrn_detector_area_resol_mean ?
_diffrn_reflns_number            9308
_diffrn_reflns_av_unetI/netI     0.1023
_diffrn_reflns_av_R_equivalents  0.0502
_diffrn_reflns_limit_h_min       -10
_diffrn_reflns_limit_h_max       10
_diffrn_reflns_limit_k_min       -11
_diffrn_reflns_limit_k_max       11
_diffrn_reflns_limit_l_min       -18
_diffrn_reflns_limit_l_max       19
_diffrn_reflns_theta_min         2.335
_diffrn_reflns_theta_max         27.605
_diffrn_reflns_theta_full        25.242
_diffrn_measured_fraction_theta_max 0.948
_diffrn_measured_fraction_theta_full 0.950
_diffrn_reflns_Laue_measured_fraction_max 0.948
_diffrn_reflns_Laue_measured_fraction_full 0.950
_diffrn_reflns_point_group_measured_fraction_max 0.948
_diffrn_reflns_point_group_measured_fraction_full 0.950
_reflns_number_total             4507
_reflns_number_gt                2315
_reflns_threshold_expression     'I > 2\s(I)'
_reflns_Friedel_coverage         0.000
_reflns_Friedel_fraction_max     .
_reflns_Friedel_fraction_full    .

_reflns_special_details          
; 
 Reflections were merged by SHELXL according to the crystal 
 class for the calculation of statistics and refinement. 
  
 _reflns_Friedel_fraction is defined as the number of unique 
 Friedel pairs measured divided by the number that would be 
 possible theoretically, ignoring centric projections and 
 systematic absences. 
;

_computing_data_collection       'Bruker APEX2'
_computing_cell_refinement       'Bruker SAINT'
_computing_data_reduction        'Bruker SAINT'
_computing_structure_solution    'SHELXS-97 (Sheldrick 2008)'
_computing_structure_refinement  'SHELXL-2014/7 (Sheldrick, 2014)'
_computing_molecular_graphics    'Bruker SHELXTL'
_computing_publication_material  'Bruker SHELXTL'
_refine_special_details          ?
_refine_ls_structure_factor_coef Fsqd
_refine_ls_matrix_type           full
_refine_ls_weighting_scheme      calc
_refine_ls_weighting_details     
'w=1/[\s^2^(Fo^2^)+(0.1800P)^2^+1.4713P] where P=(Fo^2^+2Fc^2^)/3'
_atom_sites_solution_primary     ?
_atom_sites_solution_secondary   ?
_atom_sites_solution_hydrogens   geom
_refine_ls_hydrogen_treatment    constr
_refine_ls_extinction_method     none
_refine_ls_extinction_coef       .
_refine_ls_number_reflns         4507
_refine_ls_number_parameters     255
_refine_ls_number_restraints     18
_refine_ls_R_factor_all          0.1910
_refine_ls_R_factor_gt           0.1093
_refine_ls_wR_factor_ref         0.3491
_refine_ls_wR_factor_gt          0.3032
_refine_ls_goodness_of_fit_ref   1.028
_refine_ls_restrained_S_all      1.037
_refine_ls_shift/su_max          0.000
_refine_ls_shift/su_mean         0.000

loop_
_atom_site_label
_atom_site_type_symbol
_atom_site_fract_x
_atom_site_fract_y
_atom_site_fract_z
_atom_site_U_iso_or_equiv
_atom_site_adp_type
_atom_site_occupancy
_atom_site_site_symmetry_order
_atom_site_calc_flag
_atom_site_refinement_flags_posn
_atom_site_refinement_flags_adp
_atom_site_refinement_flags_occupancy
_atom_site_disorder_assembly
_atom_site_disorder_group
C1 C 0.5403(8) 0.5771(7) 0.7534(4) 0.0619(17) Uani 1 1 d . . . . .
H1 H 0.4945 0.6226 0.7025 0.074 Uiso 1 1 calc R U . . .
C2 C 0.5902(11) 0.6580(9) 0.8388(5) 0.085(2) Uani 1 1 d . . . . .
H2 H 0.5765 0.7576 0.8461 0.103 Uiso 1 1 calc R U . . .
C3 C 0.6628(9) 0.5945(8) 0.9173(4) 0.0706(18) Uani 1 1 d . . . . .
C4 C 0.7865(14) 0.6241(13) 1.0812(5) 0.117(3) Uani 1 1 d . . . . .
H4A H 0.7026 0.5387 1.0927 0.175 Uiso 1 1 calc R U . . .
H4B H 0.8217 0.7014 1.1346 0.175 Uiso 1 1 calc R U . . .
H4C H 0.8857 0.5904 1.0706 0.175 Uiso 1 1 calc R U . . .
C5 C 0.6801(9) 0.4482(8) 0.9059(4) 0.0660(18) Uani 1 1 d . . . . .
H5 H 0.7281 0.4040 0.9569 0.079 Uiso 1 1 calc R U . . .
C6 C 0.6248(7) 0.3648(7) 0.8164(4) 0.0532(14) Uani 1 1 d . . . . .
H6 H 0.6352 0.2642 0.8088 0.064 Uiso 1 1 calc R U . . .
C7 C 0.5552(6) 0.4280(6) 0.7393(3) 0.0425(12) Uani 1 1 d . . . . .
C8 C 0.5000(6) 0.3429(6) 0.6410(3) 0.0405(12) Uani 1 1 d . . . . .
H8 H 0.5404 0.4130 0.5981 0.049 Uiso 1 1 calc R U . . .
C9 C 0.5668(6) 0.2022(6) 0.6295(3) 0.0404(12) Uani 1 1 d . . . . .
C10 C 0.7446(7) 0.2139(7) 0.6306(4) 0.0480(13) Uani 1 1 d . . . . .
C11 C 0.4522(6) 0.0644(6) 0.6224(3) 0.0434(12) Uani 1 1 d . . . . .
C12 C 0.2981(6) 0.2845(6) 0.6084(3) 0.0424(12) Uani 1 1 d . . . . .
H12 H 0.2433 0.3421 0.6472 0.051 Uiso 1 1 calc R U . . .
C13 C 0.2339(6) 0.3020(6) 0.5058(3) 0.0414(12) Uani 1 1 d . . . . .
C14 C -0.0313(7) 0.3317(6) 0.3963(4) 0.0460(13) Uani 1 1 d . . . . .
C15 C -0.0367(9) 0.3782(9) 0.2369(4) 0.074(2) Uani 1 1 d . . . . .
H15A H 0.0334 0.4638 0.2151 0.088 Uiso 1 1 calc R U . . .
H15B H -0.1451 0.4036 0.2407 0.088 Uiso 1 1 calc R U . . .
C16 C -0.0736(13) 0.2418(14) 0.1684(6) 0.110(3) Uani 1 1 d . . . . .
C17 C 0.006(2) 0.0310(19) 0.1200(9) 0.200(4) Uani 1 1 d D U . . .
H17A H -0.1013 -0.0477 0.0987 0.240 Uiso 1 1 calc R U . . .
H17B H 0.0232 0.0885 0.0682 0.240 Uiso 1 1 calc R U . . .
C18 C 0.148(2) -0.0423(19) 0.1452(11) 0.212(5) Uani 1 1 d D U . . .
H18A H 0.2529 0.0344 0.1718 0.318 Uiso 1 1 calc R U . . .
H18B H 0.1604 -0.0987 0.0903 0.318 Uiso 1 1 calc R U . . .
H18C H 0.1236 -0.1111 0.1901 0.318 Uiso 1 1 calc R U . . .
N1 N 0.8878(6) 0.2278(7) 0.6334(4) 0.0753(16) Uani 1 1 d . . . . .
N2 N 0.4797(6) -0.0768(6) 0.6168(4) 0.0632(14) Uani 1 1 d . . . . .
H2A H 0.5819 -0.0887 0.6175 0.076 Uiso 1 1 calc R U . . .
H2B H 0.3951 -0.1555 0.6125 0.076 Uiso 1 1 calc R U . . .
N3 N 0.0647(5) 0.3084(5) 0.4819(3) 0.0438(10) Uani 1 1 d . . . . .
H3 H 0.0095 0.2964 0.5257 0.053 Uiso 1 1 calc R U . . .
N4 N 0.0525(6) 0.3594(6) 0.3294(3) 0.0637(14) Uani 1 1 d . . . . .
H4 H 0.1622 0.3663 0.3411 0.076 Uiso 1 1 calc R U . . .
O1 O 0.7119(9) 0.6862(7) 1.0010(3) 0.111(2) Uani 1 1 d . . . . .
O2 O 0.3279(5) 0.3114(6) 0.4506(3) 0.0662(12) Uani 1 1 d . . . . .
O3 O -0.1838(5) 0.3300(5) 0.3895(3) 0.0698(13) Uani 1 1 d . . . . .
O4 O -0.1510(13) 0.2463(10) 0.0872(4) 0.172(4) Uani 1 1 d . . . . .
O5 O -0.0116(14) 0.1342(11) 0.1964(5) 0.181(3) Uani 1 1 d D U . . .
S1 S 0.24207(16) 0.08192(18) 0.62399(11) 0.0558(5) Uani 1 1 d . . . . .

loop_
_atom_site_aniso_label
_atom_site_aniso_U_11
_atom_site_aniso_U_22
_atom_site_aniso_U_33
_atom_site_aniso_U_23
_atom_site_aniso_U_13
_atom_site_aniso_U_12
C1 0.079(4) 0.063(4) 0.051(3) 0.019(3) 0.001(3) 0.043(3)
C2 0.128(7) 0.076(5) 0.063(4) 0.009(4) 0.008(4) 0.059(5)
C3 0.085(5) 0.076(5) 0.056(4) 0.007(4) 0.009(3) 0.037(4)
C4 0.138(8) 0.165(10) 0.050(4) 0.013(5) 0.003(5) 0.060(7)
C5 0.075(4) 0.078(5) 0.048(3) 0.020(3) 0.000(3) 0.035(4)
C6 0.059(3) 0.054(3) 0.048(3) 0.014(3) 0.006(3) 0.020(3)
C7 0.036(2) 0.050(3) 0.046(3) 0.020(2) 0.010(2) 0.015(2)
C8 0.030(2) 0.053(3) 0.043(3) 0.024(2) 0.009(2) 0.011(2)
C9 0.030(2) 0.050(3) 0.043(3) 0.013(2) 0.011(2) 0.011(2)
C10 0.039(3) 0.061(4) 0.051(3) 0.014(3) 0.020(2) 0.015(3)
C11 0.038(3) 0.053(3) 0.044(3) 0.018(2) 0.011(2) 0.016(2)
C12 0.030(2) 0.059(3) 0.044(3) 0.018(2) 0.011(2) 0.015(2)
C13 0.034(2) 0.050(3) 0.043(3) 0.014(2) 0.008(2) 0.013(2)
C14 0.037(3) 0.042(3) 0.055(3) 0.015(3) 0.000(2) 0.007(2)
C15 0.068(4) 0.100(6) 0.049(4) 0.033(4) 0.002(3) 0.016(4)
C16 0.112(7) 0.162(10) 0.062(5) 0.004(6) -0.005(5) 0.072(7)
C17 0.280(9) 0.178(7) 0.132(6) -0.015(5) -0.035(6) 0.124(7)
C18 0.279(11) 0.185(9) 0.169(9) -0.024(7) -0.018(8) 0.131(8)
N1 0.041(3) 0.104(5) 0.093(4) 0.027(3) 0.030(3) 0.023(3)
N2 0.051(3) 0.053(3) 0.090(4) 0.019(3) 0.020(3) 0.015(2)
N3 0.032(2) 0.054(3) 0.046(2) 0.013(2) 0.0063(18) 0.0122(19)
N4 0.043(3) 0.093(4) 0.052(3) 0.026(3) 0.001(2) 0.016(3)
O1 0.169(6) 0.110(4) 0.056(3) -0.012(3) 0.001(3) 0.070(4)
O2 0.050(2) 0.116(4) 0.049(2) 0.035(2) 0.0193(19) 0.038(2)
O3 0.036(2) 0.093(3) 0.078(3) 0.033(3) 0.000(2) 0.018(2)
O4 0.271(10) 0.179(7) 0.064(4) -0.022(4) -0.051(5) 0.146(7)
O5 0.267(9) 0.167(6) 0.109(5) -0.002(4) -0.036(5) 0.133(6)
S1 0.0313(7) 0.0635(10) 0.0761(11) 0.0338(8) 0.0139(6) 0.0096(6)

_geom_special_details            
; 
 All esds (except the esd in the dihedral angle between two l.s. planes) 
 are estimated using the full covariance matrix.  The cell esds are taken 
 into account individually in the estimation of esds in distances, angles 
 and torsion angles; correlations between esds in cell parameters are only 
 used when they are defined by crystal symmetry.  An approximate (isotropic) 
 treatment of cell esds is used for estimating esds involving l.s. planes. 
;

loop_
_geom_bond_atom_site_label_1
_geom_bond_atom_site_label_2
_geom_bond_distance
_geom_bond_site_symmetry_2
_geom_bond_publ_flag
C1 C2 1.341(9) . ?
C1 C7 1.381(8) . ?
C1 H1 0.9300 . ?
C2 C3 1.405(9) . ?
C2 H2 0.9300 . ?
C3 C5 1.359(9) . ?
C3 O1 1.365(8) . ?
C4 O1 1.422(9) . ?
C4 H4A 0.9600 . ?
C4 H4B 0.9600 . ?
C4 H4C 0.9600 . ?
C5 C6 1.401(8) . ?
C5 H5 0.9300 . ?
C6 C7 1.379(7) . ?
C6 H6 0.9300 . ?
C7 C8 1.517(7) . ?
C8 C9 1.498(7) . ?
C8 C12 1.566(6) . ?
C8 H8 0.9800 . ?
C9 C11 1.359(7) . ?
C9 C10 1.423(7) . ?
C10 N1 1.135(6) . ?
C11 N2 1.340(7) . ?
C11 S1 1.755(5) . ?
C12 C13 1.524(7) . ?
C12 S1 1.825(5) . ?
C12 H12 0.9800 . ?
C13 O2 1.222(6) . ?
C13 N3 1.362(6) . ?
C14 O3 1.220(6) . ?
C14 N4 1.319(7) . ?
C14 N3 1.393(6) . ?
C15 N4 1.444(7) . ?
C15 C16 1.467(12) . ?
C15 H15A 0.9700 . ?
C15 H15B 0.9700 . ?
C16 O4 1.236(9) . ?
C16 O5 1.246(11) . ?
C17 C18 1.448(13) . ?
C17 O5 1.459(12) . ?
C17 H17A 0.9700 . ?
C17 H17B 0.9700 . ?
C18 H18A 0.9600 . ?
C18 H18B 0.9600 . ?
C18 H18C 0.9600 . ?
N2 H2A 0.8600 . ?
N2 H2B 0.8600 . ?
N3 H3 0.8600 . ?
N4 H4 0.8600 . ?

loop_
_geom_angle_atom_site_label_1
_geom_angle_atom_site_label_2
_geom_angle_atom_site_label_3
_geom_angle
_geom_angle_site_symmetry_1
_geom_angle_site_symmetry_3
_geom_angle_publ_flag
C2 C1 C7 121.7(5) . . ?
C2 C1 H1 119.2 . . ?
C7 C1 H1 119.2 . . ?
C1 C2 C3 121.0(6) . . ?
C1 C2 H2 119.5 . . ?
C3 C2 H2 119.5 . . ?
C5 C3 O1 124.2(6) . . ?
C5 C3 C2 119.0(6) . . ?
O1 C3 C2 116.8(6) . . ?
O1 C4 H4A 109.5 . . ?
O1 C4 H4B 109.5 . . ?
H4A C4 H4B 109.5 . . ?
O1 C4 H4C 109.5 . . ?
H4A C4 H4C 109.5 . . ?
H4B C4 H4C 109.5 . . ?
C3 C5 C6 119.2(5) . . ?
C3 C5 H5 120.4 . . ?
C6 C5 H5 120.4 . . ?
C7 C6 C5 121.7(6) . . ?
C7 C6 H6 119.2 . . ?
C5 C6 H6 119.2 . . ?
C6 C7 C1 117.5(5) . . ?
C6 C7 C8 123.0(5) . . ?
C1 C7 C8 119.5(4) . . ?
C9 C8 C7 114.6(4) . . ?
C9 C8 C12 104.7(4) . . ?
C7 C8 C12 111.6(4) . . ?
C9 C8 H8 108.5 . . ?
C7 C8 H8 108.5 . . ?
C12 C8 H8 108.5 . . ?
C11 C9 C10 122.0(5) . . ?
C11 C9 C8 117.1(4) . . ?
C10 C9 C8 120.9(4) . . ?
N1 C10 C9 177.8(7) . . ?
N2 C11 C9 129.2(5) . . ?
N2 C11 S1 117.9(4) . . ?
C9 C11 S1 112.9(4) . . ?
C13 C12 C8 111.4(4) . . ?
C13 C12 S1 109.2(4) . . ?
C8 C12 S1 107.5(3) . . ?
C13 C12 H12 109.6 . . ?
C8 C12 H12 109.6 . . ?
S1 C12 H12 109.6 . . ?
O2 C13 N3 123.4(4) . . ?
O2 C13 C12 122.4(4) . . ?
N3 C13 C12 114.1(4) . . ?
O3 C14 N4 124.9(5) . . ?
O3 C14 N3 118.1(5) . . ?
N4 C14 N3 116.9(4) . . ?
N4 C15 C16 113.7(6) . . ?
N4 C15 H15A 108.8 . . ?
C16 C15 H15A 108.8 . . ?
N4 C15 H15B 108.8 . . ?
C16 C15 H15B 108.8 . . ?
H15A C15 H15B 107.7 . . ?
O4 C16 O5 125.5(9) . . ?
O4 C16 C15 118.5(9) . . ?
O5 C16 C15 115.8(7) . . ?
C18 C17 O5 113.8(10) . . ?
C18 C17 H17A 108.8 . . ?
O5 C17 H17A 108.8 . . ?
C18 C17 H17B 108.8 . . ?
O5 C17 H17B 108.8 . . ?
H17A C17 H17B 107.7 . . ?
C17 C18 H18A 109.5 . . ?
C17 C18 H18B 109.5 . . ?
H18A C18 H18B 109.5 . . ?
C17 C18 H18C 109.5 . . ?
H18A C18 H18C 109.5 . . ?
H18B C18 H18C 109.5 . . ?
C11 N2 H2A 120.0 . . ?
C11 N2 H2B 120.0 . . ?
H2A N2 H2B 120.0 . . ?
C13 N3 C14 128.9(4) . . ?
C13 N3 H3 115.5 . . ?
C14 N3 H3 115.5 . . ?
C14 N4 C15 121.2(5) . . ?
C14 N4 H4 119.4 . . ?
C15 N4 H4 119.4 . . ?
C3 O1 C4 117.6(6) . . ?
C16 O5 C17 112.6(9) . . ?
C11 S1 C12 91.7(2) . . ?

loop_
_geom_hbond_atom_site_label_D
_geom_hbond_atom_site_label_H
_geom_hbond_atom_site_label_A
_geom_hbond_distance_DH
_geom_hbond_distance_HA
_geom_hbond_distance_DA
_geom_hbond_angle_DHA
_geom_hbond_site_symmetry_A
N2 H2A O2 0.86 2.50 3.119(7) 129.6 2_656
N2 H2B O3 0.86 2.05 2.906(6) 174.4 2_556
N3 H3 N1 0.86 2.10 2.949(7) 169.3 1_455
N4 H4 O2 0.86 2.04 2.693(6) 132.1 .

_refine_diff_density_max         1.547
_refine_diff_density_min         -0.828
_refine_diff_density_rms         0.137

_shelx_res_file                  
; 
  
    ZY170710.res created by SHELXL-2014/7 
  
  
TITL ZY170710 in P-1 
CELL 0.71073   8.13340   9.01450  14.73070  94.1561 102.1107 102.8134 
ZERR   2.0   0.00130   0.00150   0.00220   0.0047   0.0042   0.0045 
LATT 1 
SFAC C  H  N  O  S 
UNIT 36   40   8   10   2 
L.S. 10 
omit 1 1 0 
omit 0 0 1 
omit 0 0 2 
ACTA 
BOND  $H 
FMAP 2 
EQIV $1 -x+1, -y, -z+1 
HTAB N2 O2_$1 
EQIV $2 -x, -y, -z+1 
HTAB N2 O3_$2 
EQIV $3 x-1, y, z 
HTAB N3 N1_$3 
HTAB N4 O2 
PLAN 20 
SIZE  0.24 0.22 0.20 
dang 2.43 o5 c18 
DFIX 1.53 O5 C17  C17  C18 
DELU 0.005 O4 O5 C17  C18 
SIMU 0.005 O4 O5 C17  C18 
TEMP 23 
WGHT    0.180000    1.471270 
FVAR       0.30200 
MOLE 1 
C1    1    0.540278    0.577098    0.753432    11.00000    0.07891    0.06331 = 
         0.05122    0.01929    0.00092    0.04267 
AFIX  43 
H1    2    0.494460    0.622574    0.702497    11.00000   -1.20000 
AFIX   0 
C2    1    0.590182    0.657979    0.838750    11.00000    0.12756    0.07573 = 
         0.06319    0.00893    0.00847    0.05865 
AFIX  43 
H2    2    0.576532    0.757558    0.846051    11.00000   -1.20000 
AFIX   0 
C3    1    0.662774    0.594508    0.917258    11.00000    0.08496    0.07598 = 
         0.05579    0.00748    0.00880    0.03741 
C4    1    0.786539    0.624142    1.081237    11.00000    0.13822    0.16485 = 
         0.04959    0.01345    0.00290    0.05958 
AFIX 137 
H4A   2    0.702589    0.538713    1.092684    11.00000   -1.50000 
H4B   2    0.821730    0.701386    1.134553    11.00000   -1.50000 
H4C   2    0.885669    0.590436    1.070612    11.00000   -1.50000 
AFIX   0 
C5    1    0.680111    0.448227    0.905881    11.00000    0.07520    0.07772 = 
         0.04835    0.01972    0.00036    0.03493 
AFIX  43 
H5    2    0.728129    0.404037    0.956881    11.00000   -1.20000 
AFIX   0 
C6    1    0.624768    0.364798    0.816386    11.00000    0.05914    0.05373 = 
         0.04798    0.01358    0.00631    0.01999 
AFIX  43 
H6    2    0.635222    0.264243    0.808789    11.00000   -1.20000 
AFIX   0 
C7    1    0.555173    0.428009    0.739261    11.00000    0.03592    0.04990 = 
         0.04611    0.01957    0.01034    0.01453 
C8    1    0.500002    0.342873    0.640951    11.00000    0.02989    0.05251 = 
         0.04275    0.02405    0.00890    0.01119 
AFIX  13 
H8    2    0.540432    0.413038    0.598052    11.00000   -1.20000 
AFIX   0 
C9    1    0.566770    0.202165    0.629453    11.00000    0.03045    0.05024 = 
         0.04346    0.01276    0.01149    0.01079 
C10   1    0.744626    0.213931    0.630640    11.00000    0.03914    0.06055 = 
         0.05113    0.01448    0.01957    0.01501 
C11   1    0.452175    0.064443    0.622366    11.00000    0.03783    0.05340 = 
         0.04404    0.01811    0.01137    0.01586 
C12   1    0.298090    0.284524    0.608436    11.00000    0.03018    0.05854 = 
         0.04355    0.01795    0.01135    0.01514 
AFIX  13 
H12   2    0.243259    0.342118    0.647164    11.00000   -1.20000 
AFIX   0 
C13   1    0.233877    0.301997    0.505777    11.00000    0.03417    0.04975 = 
         0.04253    0.01379    0.00788    0.01317 
C14   1   -0.031267    0.331722    0.396336    11.00000    0.03699    0.04178 = 
         0.05460    0.01528    0.00025    0.00683 
C15   1   -0.036711    0.378225    0.236942    11.00000    0.06812    0.09967 = 
         0.04939    0.03271    0.00198    0.01567 
AFIX  23 
H15A  2    0.033368    0.463786    0.215121    11.00000   -1.20000 
H15B  2   -0.145137    0.403576    0.240680    11.00000   -1.20000 
AFIX   0 
C16   1   -0.073576    0.241828    0.168353    11.00000    0.11207    0.16163 = 
         0.06239    0.00428   -0.00478    0.07222 
  
C17   1    0.005981    0.030975    0.119994    11.00000    0.27977    0.17848 = 
         0.13208   -0.01487   -0.03480    0.12445 
AFIX  23 
H17A  2   -0.101281   -0.047681    0.098653    11.00000   -1.20000 
H17B  2    0.023243    0.088486    0.068187    11.00000   -1.20000 
AFIX   0 
C18   1    0.147666   -0.042280    0.145168    11.00000    0.27935    0.18534 = 
         0.16908   -0.02389   -0.01825    0.13124 
AFIX 137 
H18A  2    0.252926    0.034376    0.171773    11.00000   -1.50000 
H18B  2    0.160416   -0.098706    0.090305    11.00000   -1.50000 
H18C  2    0.123623   -0.111092    0.190121    11.00000   -1.50000 
  
AFIX   0 
N1    3    0.887768    0.227758    0.633374    11.00000    0.04054    0.10421 = 
         0.09257    0.02681    0.03031    0.02275 
N2    3    0.479667   -0.076775    0.616797    11.00000    0.05078    0.05287 = 
         0.09036    0.01881    0.02018    0.01474 
AFIX  93 
H2A   2    0.581923   -0.088702    0.617497    11.00000   -1.20000 
H2B   2    0.395053   -0.155467    0.612523    11.00000   -1.20000 
AFIX   0 
N3    3    0.064698    0.308386    0.481901    11.00000    0.03187    0.05378 = 
         0.04628    0.01296    0.00630    0.01223 
AFIX  43 
H3    2    0.009506    0.296352    0.525699    11.00000   -1.20000 
AFIX   0 
N4    3    0.052500    0.359366    0.329403    11.00000    0.04350    0.09283 = 
         0.05223    0.02555    0.00111    0.01554 
AFIX  43 
H4    2    0.162247    0.366276    0.341065    11.00000   -1.20000 
AFIX   0 
O1    4    0.711904    0.686210    1.001021    11.00000    0.16858    0.11012 = 
         0.05595   -0.01193    0.00077    0.06951 
O2    4    0.327862    0.311439    0.450597    11.00000    0.04974    0.11592 = 
         0.04916    0.03513    0.01931    0.03813 
O3    4   -0.183847    0.329970    0.389547    11.00000    0.03597    0.09318 = 
         0.07838    0.03260   -0.00049    0.01790 
O4    4   -0.150953    0.246309    0.087234    11.00000    0.27079    0.17875 = 
         0.06368   -0.02198   -0.05065    0.14584 
O5    4   -0.011583    0.134235    0.196412    11.00000    0.26728    0.16683 = 
         0.10877   -0.00215   -0.03556    0.13273 
S1    5    0.242071    0.081924    0.623985    11.00000    0.03128    0.06345 = 
         0.07613    0.03377    0.01393    0.00956 
HKLF 4 
  
REM  ZY170710 in P-1 
REM R1 =  0.1093 for    2315 Fo > 4sig(Fo)  and  0.1910 for all    4507 data 
REM    255 parameters refined using     18 restraints 
  
END 
  
WGHT      0.2000      0.0000 
  
REM Highest difference peak  1.547,  deepest hole -0.828,  1-sigma level  0.137 
Q1    1   0.4813 -0.0493  0.0391  11.00000  0.05    1.55 
Q2    1  -0.4032  0.0004  0.1330  11.00000  0.05    1.13 
Q3    1  -0.2643  0.0774  0.0166  11.00000  0.05    1.13 
Q4    1  -0.0748  0.0642  0.1779  11.00000  0.05    0.46 
Q5    1   0.0175  0.1751  0.1904  11.00000  0.05    0.40 
Q6    1  -0.0523 -0.0150  0.1789  11.00000  0.05    0.36 
Q7    1   0.1700  0.1012  0.5801  11.00000  0.05    0.34 
Q8    1   0.3079  0.0593  0.6710  11.00000  0.05    0.32 
Q9    1   0.6091  0.4045  0.7655  11.00000  0.05    0.28 
Q10   1  -0.1314  0.3828  0.3942  11.00000  0.05    0.28 
Q11   1  -0.2234  0.3193  0.4223  11.00000  0.05    0.26 
Q12   1   0.6023  0.6356  0.8770  11.00000  0.05    0.23 
Q13   1   0.2587  0.2943  0.5649  11.00000  0.05    0.23 
Q14   1  -0.1984  0.2842  0.3341  11.00000  0.05    0.23 
Q15   1  -0.2094  0.3247  0.3328  11.00000  0.05    0.23 
Q16   1   0.4901  0.6186  0.7250  11.00000  0.05    0.23 
Q17   1  -0.0248  0.3734  0.2797  11.00000  0.05    0.23 
Q18   1   0.8131  0.2703  0.6061  11.00000  0.05    0.22 
Q19   1   0.6499  0.4167  0.8599  11.00000  0.05    0.22 
Q20   1  -0.0180  0.3032  0.3334  11.00000  0.05    0.22 
;
_shelx_res_checksum              19917
####################################################################### 
# 
# This file contains crystal structure data downloaded from the 
# Cambridge Structural Database (CSD) hosted by the Cambridge 
# Crystallographic Data Centre (CCDC).
# 
# Full information about CCDC data access policies and citation 
# guidelines are available at http://www.ccdc.cam.ac.uk/access/V1 
# 
# Audit and citation data items may have been added by the CCDC. 
# Please retain this information to preserve the provenance of 
# this file and to allow appropriate attribution of the data. 
# 
#######################################################################

data_1b_CCDC1
_database_code_depnum_ccdc_archive 'CCDC 1848361'
_audit_update_record             
;
2018-06-10 deposited with the CCDC.
2018-06-13 downloaded from the CCDC.
;

_audit_creation_method           SHELXL-2014/7
_shelx_SHELXL_version_number     2014/7
_chemical_name_systematic        ?
_chemical_name_common            ?
_chemical_melting_point          ?
_chemical_formula_moiety         'C15 H16 N4 O4 S2'
_chemical_formula_sum            'C15 H16 N4 O4 S2'
_chemical_formula_weight         380.44

loop_
_atom_type_symbol
_atom_type_description
_atom_type_scat_dispersion_real
_atom_type_scat_dispersion_imag
_atom_type_scat_source
C C 0.0033 0.0016 'International Tables Vol C Tables 4.2.6.8 and 6.1.1.4'
H H 0.0000 0.0000 'International Tables Vol C Tables 4.2.6.8 and 6.1.1.4'
N N 0.0061 0.0033 'International Tables Vol C Tables 4.2.6.8 and 6.1.1.4'
O O 0.0106 0.0060 'International Tables Vol C Tables 4.2.6.8 and 6.1.1.4'
S S 0.1246 0.1234 'International Tables Vol C Tables 4.2.6.8 and 6.1.1.4'

_space_group_crystal_system      triclinic
_space_group_IT_number           2
_space_group_name_H-M_alt        'P -1'
_space_group_name_Hall           '-P 1'

_shelx_space_group_comment       
; 
The symmetry employed for this shelxl refinement is uniquely defined 
by the following loop, which should always be used as a source of 
symmetry information in preference to the above space-group names. 
They are only intended as comments. 
;

loop_
_space_group_symop_operation_xyz
'x, y, z'
'-x, -y, -z'

_cell_length_a                   8.2173(8)
_cell_length_b                   8.3786(9)
_cell_length_c                   14.5475(15)
_cell_angle_alpha                92.588(4)
_cell_angle_beta                 103.511(3)
_cell_angle_gamma                103.084(3)
_cell_volume                     943.49(17)
_cell_formula_units_Z            2
_cell_measurement_temperature    296(2)
_cell_measurement_reflns_used    6719
_cell_measurement_theta_min      2.51
_cell_measurement_theta_max      27.45

_exptl_crystal_description       block
_exptl_crystal_colour            yellow
_exptl_crystal_density_meas      ?
_exptl_crystal_density_method    ?
_exptl_crystal_density_diffrn    1.339
_exptl_crystal_F_000             396
_exptl_transmission_factor_min   ?
_exptl_transmission_factor_max   ?
_exptl_crystal_size_max          0.250
_exptl_crystal_size_mid          0.220
_exptl_crystal_size_min          0.170
_exptl_absorpt_coefficient_mu    0.308
_shelx_estimated_absorpt_T_min   0.927
_shelx_estimated_absorpt_T_max   0.949
_exptl_absorpt_correction_type   multi-scan
_exptl_absorpt_correction_T_min  0.926
_exptl_absorpt_correction_T_max  0.949
_exptl_absorpt_process_details   sadabs
_exptl_absorpt_special_details   ?
_diffrn_ambient_temperature      296(2)
_diffrn_radiation_wavelength     0.71073
_diffrn_radiation_type           MoK\a
_diffrn_radiation_source         'fine-focus sealed tube'
_diffrn_measurement_device_type  'CCD area detector'
_diffrn_measurement_method       'phi and omega scans'
_diffrn_detector_area_resol_mean ?
_diffrn_reflns_number            14655
_diffrn_reflns_av_unetI/netI     0.0374
_diffrn_reflns_av_R_equivalents  0.0338
_diffrn_reflns_limit_h_min       -10
_diffrn_reflns_limit_h_max       10
_diffrn_reflns_limit_k_min       -10
_diffrn_reflns_limit_k_max       10
_diffrn_reflns_limit_l_min       -18
_diffrn_reflns_limit_l_max       18
_diffrn_reflns_theta_min         2.509
_diffrn_reflns_theta_max         27.547
_diffrn_reflns_theta_full        25.242
_diffrn_measured_fraction_theta_max 0.995
_diffrn_measured_fraction_theta_full 0.995
_diffrn_reflns_Laue_measured_fraction_max 0.995
_diffrn_reflns_Laue_measured_fraction_full 0.995
_diffrn_reflns_point_group_measured_fraction_max 0.995
_diffrn_reflns_point_group_measured_fraction_full 0.995
_reflns_number_total             4334
_reflns_number_gt                3297
_reflns_threshold_expression     'I > 2\s(I)'
_reflns_Friedel_coverage         0.000
_reflns_Friedel_fraction_max     .
_reflns_Friedel_fraction_full    .

_reflns_special_details          
; 
 Reflections were merged by SHELXL according to the crystal 
 class for the calculation of statistics and refinement. 
  
 _reflns_Friedel_fraction is defined as the number of unique 
 Friedel pairs measured divided by the number that would be 
 possible theoretically, ignoring centric projections and 
 systematic absences. 
;

_computing_data_collection       'Bruker APEX2'
_computing_cell_refinement       'Bruker SAINT'
_computing_data_reduction        'Bruker SAINT'
_computing_structure_solution    'SHELXS-97 (Sheldrick 2008)'
_computing_structure_refinement  'SHELXL-2014/7 (Sheldrick, 2014)'
_computing_molecular_graphics    'Bruker SHELXTL'
_computing_publication_material  'Bruker SHELXTL'
_refine_special_details          ?
_refine_ls_structure_factor_coef Fsqd
_refine_ls_matrix_type           full
_refine_ls_weighting_scheme      calc
_refine_ls_weighting_details     
'w=1/[\s^2^(Fo^2^)+(0.1287P)^2^+0.7299P] where P=(Fo^2^+2Fc^2^)/3'
_atom_sites_solution_primary     ?
_atom_sites_solution_secondary   ?
_atom_sites_solution_hydrogens   geom
_refine_ls_hydrogen_treatment    constr
_refine_ls_extinction_method     none
_refine_ls_extinction_coef       .
_refine_ls_number_reflns         4334
_refine_ls_number_parameters     221
_refine_ls_number_restraints     80
_refine_ls_R_factor_all          0.0927
_refine_ls_R_factor_gt           0.0702
_refine_ls_wR_factor_ref         0.2222
_refine_ls_wR_factor_gt          0.2050
_refine_ls_goodness_of_fit_ref   1.056
_refine_ls_restrained_S_all      1.092
_refine_ls_shift/su_max          0.000
_refine_ls_shift/su_mean         0.000

loop_
_atom_site_label
_atom_site_type_symbol
_atom_site_fract_x
_atom_site_fract_y
_atom_site_fract_z
_atom_site_U_iso_or_equiv
_atom_site_adp_type
_atom_site_occupancy
_atom_site_site_symmetry_order
_atom_site_calc_flag
_atom_site_refinement_flags_posn
_atom_site_refinement_flags_adp
_atom_site_refinement_flags_occupancy
_atom_site_disorder_assembly
_atom_site_disorder_group
C1 C -0.1462(6) 0.0293(7) -0.4179(3) 0.0771(12) Uani 1 1 d . U . . .
H1 H -0.1885 0.0359 -0.4824 0.092 Uiso 1 1 calc R U . . .
C2 C -0.1027(7) -0.1017(7) -0.3839(3) 0.0818(13) Uani 1 1 d . U . . .
H2 H -0.1107 -0.1952 -0.4234 0.098 Uiso 1 1 calc R U . . .
C3 C -0.0408(5) -0.0925(5) -0.2804(2) 0.050 Uani 1 1 d . U . . .
H3 H -0.0077 -0.1744 -0.2447 0.060 Uiso 1 1 calc R U . . .
C4 C -0.0426(4) 0.0744(4) -0.2451(2) 0.0393(6) Uani 1 1 d . U . . .
C5 C 0.2108(3) 0.2081(3) -0.10659(18) 0.0309(6) Uani 1 1 d . . . . .
H5 H 0.2680 0.1468 -0.1427 0.037 Uiso 1 1 calc R U . . .
C6 C 0.0126(3) 0.1464(3) -0.14264(19) 0.0323(6) Uani 1 1 d . . . . .
H6 H -0.0285 0.0617 -0.1035 0.039 Uiso 1 1 calc R U . . .
C7 C -0.0563(3) 0.2940(4) -0.12620(19) 0.0340(6) Uani 1 1 d . . . . .
C8 C -0.2278(4) 0.2788(4) -0.1213(2) 0.0398(7) Uani 1 1 d . . . . .
C9 C 0.0562(3) 0.4428(4) -0.11984(19) 0.0344(6) Uani 1 1 d . . . . .
C10 C 0.2711(3) 0.1935(3) -0.00076(19) 0.0318(6) Uani 1 1 d . . . . .
C11 C 0.5303(4) 0.1628(3) 0.1189(2) 0.0382(6) Uani 1 1 d . . . . .
C12 C 0.5288(6) 0.1247(5) 0.2828(3) 0.0632(10) Uani 1 1 d . U . . .
H12A H 0.6144 0.0636 0.2788 0.076 Uiso 1 1 calc R U . . .
H12B H 0.4421 0.0552 0.3084 0.076 Uiso 1 1 calc R U . . .
C13 C 0.6128(8) 0.2700(7) 0.3507(3) 0.0901(14) Uani 1 1 d . U . . .
C14 C 0.6646(13) 0.5597(9) 0.3882(5) 0.150(3) Uani 1 1 d . U . . .
H14A H 0.6688 0.5401 0.4538 0.180 Uiso 1 1 calc R U . . .
H14B H 0.7819 0.5960 0.3819 0.180 Uiso 1 1 calc R U . . .
C15 C 0.5755(15) 0.6773(10) 0.3624(6) 0.171(4) Uani 1 1 d . U . . .
H15A H 0.5806 0.7026 0.2993 0.256 Uiso 1 1 calc R U . . .
H15B H 0.6262 0.7752 0.4060 0.256 Uiso 1 1 calc R U . . .
H15C H 0.4573 0.6366 0.3640 0.256 Uiso 1 1 calc R U . . .
N1 N -0.3679(4) 0.2620(5) -0.1166(2) 0.0604(8) Uani 1 1 d . . . . .
N2 N 0.0299(4) 0.5938(3) -0.1124(2) 0.0485(7) Uani 1 1 d . . . . .
H2A H -0.0707 0.6061 -0.1110 0.058 Uiso 1 1 calc R U . . .
H2B H 0.1134 0.6787 -0.1089 0.058 Uiso 1 1 calc R U . . .
N3 N 0.4379(3) 0.1843(3) 0.02835(17) 0.0366(5) Uani 1 1 d . . . . .
H3A H 0.4946 0.1930 -0.0147 0.044 Uiso 1 1 calc R U . . .
N4 N 0.4468(4) 0.1510(4) 0.18748(19) 0.0474(7) Uani 1 1 d . . . . .
H4 H 0.3416 0.1592 0.1747 0.057 Uiso 1 1 calc R U . . .
O1 O 0.1766(3) 0.1887(3) 0.05304(14) 0.0445(5) Uani 1 1 d . . . . .
O2 O 0.6793(3) 0.1533(3) 0.12943(18) 0.0544(6) Uani 1 1 d . . . . .
O3 O 0.7050(10) 0.2646(7) 0.4244(3) 0.198(3) Uani 1 1 d . U . . .
O4 O 0.5712(7) 0.4037(5) 0.3230(3) 0.1108(13) Uani 1 1 d . U . . .
S1 S -0.11828(16) 0.18257(15) -0.33441(7) 0.0718(4) Uani 1 1 d . U . . .
S2 S 0.26395(8) 0.42626(9) -0.12469(5) 0.0382(2) Uani 1 1 d . . . . .

loop_
_atom_site_aniso_label
_atom_site_aniso_U_11
_atom_site_aniso_U_22
_atom_site_aniso_U_33
_atom_site_aniso_U_23
_atom_site_aniso_U_13
_atom_site_aniso_U_12
C1 0.089(3) 0.101(3) 0.0360(16) 0.0051(17) 0.0003(18) 0.028(2)
C2 0.101(3) 0.087(3) 0.0491(19) -0.0198(19) -0.004(2) 0.033(2)
C3 0.058 0.057 0.029 -0.011 -0.010 0.025
C4 0.0351(14) 0.0452(16) 0.0352(13) 0.0046(12) 0.0043(11) 0.0098(12)
C5 0.0268(12) 0.0329(14) 0.0339(13) 0.0054(11) 0.0079(10) 0.0085(10)
C6 0.0273(12) 0.0337(14) 0.0339(13) 0.0046(11) 0.0070(10) 0.0038(10)
C7 0.0258(12) 0.0413(15) 0.0360(13) 0.0069(12) 0.0093(10) 0.0083(11)
C8 0.0321(15) 0.0504(18) 0.0378(14) 0.0034(13) 0.0109(11) 0.0102(12)
C9 0.0332(14) 0.0394(16) 0.0335(13) 0.0052(11) 0.0106(11) 0.0124(11)
C10 0.0303(13) 0.0279(13) 0.0372(13) 0.0036(11) 0.0074(10) 0.0083(10)
C11 0.0339(14) 0.0272(14) 0.0472(16) 0.0044(12) -0.0006(12) 0.0056(11)
C12 0.070(2) 0.071(2) 0.0445(18) 0.0175(16) 0.0011(16) 0.0199(19)
C13 0.124(4) 0.082(3) 0.047(2) 0.0115(19) 0.000(2) 0.011(3)
C14 0.224(7) 0.096(4) 0.093(4) -0.013(3) -0.014(4) 0.027(4)
C15 0.283(11) 0.105(5) 0.102(5) -0.018(4) -0.015(6) 0.073(6)
N1 0.0335(14) 0.084(2) 0.0666(19) 0.0035(17) 0.0215(13) 0.0122(14)
N2 0.0434(14) 0.0407(15) 0.0664(18) 0.0086(13) 0.0164(13) 0.0174(12)
N3 0.0281(11) 0.0410(14) 0.0404(12) 0.0048(10) 0.0073(9) 0.0092(10)
N4 0.0441(15) 0.0529(17) 0.0411(14) 0.0106(12) 0.0004(11) 0.0131(12)
O1 0.0361(11) 0.0624(15) 0.0412(11) 0.0130(10) 0.0141(9) 0.0186(10)
O2 0.0345(12) 0.0586(15) 0.0655(15) 0.0160(12) -0.0010(10) 0.0140(10)
O3 0.291(8) 0.140(4) 0.081(3) 0.008(3) -0.084(4) 0.022(4)
O4 0.178(4) 0.075(2) 0.065(2) -0.0006(16) 0.009(2) 0.023(2)
S1 0.0877(8) 0.0727(7) 0.0512(6) 0.0149(5) 0.0046(5) 0.0234(6)
S2 0.0282(4) 0.0363(4) 0.0522(4) 0.0124(3) 0.0144(3) 0.0063(3)

_geom_special_details            
; 
 All esds (except the esd in the dihedral angle between two l.s. planes) 
 are estimated using the full covariance matrix.  The cell esds are taken 
 into account individually in the estimation of esds in distances, angles 
 and torsion angles; correlations between esds in cell parameters are only 
 used when they are defined by crystal symmetry.  An approximate (isotropic) 
 treatment of cell esds is used for estimating esds involving l.s. planes. 
;

loop_
_geom_bond_atom_site_label_1
_geom_bond_atom_site_label_2
_geom_bond_distance
_geom_bond_site_symmetry_2
_geom_bond_publ_flag
C1 C2 1.312(7) . ?
C1 S1 1.665(5) . ?
C1 H1 0.9300 . ?
C2 C3 1.465(5) . ?
C2 H2 0.9300 . ?
C3 C4 1.472(5) . ?
C3 H3 0.9300 . ?
C4 C6 1.507(4) . ?
C4 S1 1.697(3) . ?
C5 C10 1.523(4) . ?
C5 C6 1.546(3) . ?
C5 S2 1.826(3) . ?
C5 H5 0.9800 . ?
C6 C7 1.504(4) . ?
C6 H6 0.9800 . ?
C7 C9 1.358(4) . ?
C7 C8 1.405(4) . ?
C8 N1 1.147(4) . ?
C9 N2 1.335(4) . ?
C9 S2 1.761(3) . ?
C10 O1 1.220(3) . ?
C10 N3 1.358(3) . ?
C11 O2 1.219(4) . ?
C11 N4 1.332(4) . ?
C11 N3 1.400(4) . ?
C12 N4 1.443(4) . ?
C12 C13 1.458(7) . ?
C12 H12A 0.9700 . ?
C12 H12B 0.9700 . ?
C13 O3 1.169(6) . ?
C13 O4 1.297(6) . ?
C14 C15 1.370(11) . ?
C14 O4 1.513(8) . ?
C14 H14A 0.9700 . ?
C14 H14B 0.9700 . ?
C15 H15A 0.9600 . ?
C15 H15B 0.9600 . ?
C15 H15C 0.9600 . ?
N2 H2A 0.8600 . ?
N2 H2B 0.8600 . ?
N3 H3A 0.8600 . ?
N4 H4 0.8600 . ?

loop_
_geom_angle_atom_site_label_1
_geom_angle_atom_site_label_2
_geom_angle_atom_site_label_3
_geom_angle
_geom_angle_site_symmetry_1
_geom_angle_site_symmetry_3
_geom_angle_publ_flag
C2 C1 S1 113.5(3) . . ?
C2 C1 H1 123.2 . . ?
S1 C1 H1 123.2 . . ?
C1 C2 C3 116.2(4) . . ?
C1 C2 H2 121.9 . . ?
C3 C2 H2 121.9 . . ?
C2 C3 C4 105.0(3) . . ?
C2 C3 H3 127.5 . . ?
C4 C3 H3 127.5 . . ?
C3 C4 C6 125.9(3) . . ?
C3 C4 S1 112.2(2) . . ?
C6 C4 S1 121.9(2) . . ?
C10 C5 C6 111.4(2) . . ?
C10 C5 S2 108.03(18) . . ?
C6 C5 S2 106.54(18) . . ?
C10 C5 H5 110.3 . . ?
C6 C5 H5 110.3 . . ?
S2 C5 H5 110.3 . . ?
C7 C6 C4 112.8(2) . . ?
C7 C6 C5 105.0(2) . . ?
C4 C6 C5 112.3(2) . . ?
C7 C6 H6 108.9 . . ?
C4 C6 H6 108.9 . . ?
C5 C6 H6 108.9 . . ?
C9 C7 C8 122.3(3) . . ?
C9 C7 C6 115.6(2) . . ?
C8 C7 C6 122.1(3) . . ?
N1 C8 C7 178.1(4) . . ?
N2 C9 C7 129.5(3) . . ?
N2 C9 S2 117.6(2) . . ?
C7 C9 S2 112.9(2) . . ?
O1 C10 N3 122.9(3) . . ?
O1 C10 C5 122.7(2) . . ?
N3 C10 C5 114.4(2) . . ?
O2 C11 N4 124.6(3) . . ?
O2 C11 N3 118.4(3) . . ?
N4 C11 N3 117.1(3) . . ?
N4 C12 C13 117.4(4) . . ?
N4 C12 H12A 107.9 . . ?
C13 C12 H12A 107.9 . . ?
N4 C12 H12B 107.9 . . ?
C13 C12 H12B 107.9 . . ?
H12A C12 H12B 107.2 . . ?
O3 C13 O4 123.4(6) . . ?
O3 C13 C12 122.7(5) . . ?
O4 C13 C12 113.9(4) . . ?
C15 C14 O4 107.6(7) . . ?
C15 C14 H14A 110.2 . . ?
O4 C14 H14A 110.2 . . ?
C15 C14 H14B 110.2 . . ?
O4 C14 H14B 110.2 . . ?
H14A C14 H14B 108.5 . . ?
C14 C15 H15A 109.5 . . ?
C14 C15 H15B 109.5 . . ?
H15A C15 H15B 109.5 . . ?
C14 C15 H15C 109.5 . . ?
H15A C15 H15C 109.5 . . ?
H15B C15 H15C 109.5 . . ?
C9 N2 H2A 120.0 . . ?
C9 N2 H2B 120.0 . . ?
H2A N2 H2B 120.0 . . ?
C10 N3 C11 128.8(3) . . ?
C10 N3 H3A 115.6 . . ?
C11 N3 H3A 115.6 . . ?
C11 N4 C12 121.5(3) . . ?
C11 N4 H4 119.2 . . ?
C12 N4 H4 119.2 . . ?
C13 O4 C14 115.7(5) . . ?
C1 S1 C4 93.0(2) . . ?
C9 S2 C5 91.15(12) . . ?

loop_
_geom_hbond_atom_site_label_D
_geom_hbond_atom_site_label_H
_geom_hbond_atom_site_label_A
_geom_hbond_distance_DH
_geom_hbond_distance_HA
_geom_hbond_distance_DA
_geom_hbond_angle_DHA
_geom_hbond_site_symmetry_A
N2 H2A O1 0.86 2.31 2.981(3) 135.6 2_565
N2 H2B O2 0.86 2.04 2.880(4) 165.3 2_665
N3 H3A N1 0.86 2.09 2.940(4) 168.9 1_655
N4 H4 O1 0.86 2.02 2.683(3) 132.6 .

_refine_diff_density_max         0.864
_refine_diff_density_min         -0.620
_refine_diff_density_rms         0.082

_shelx_res_file                  
; 
  
    ZY180607.res created by SHELXL-2014/7 
  
  
TITL ZY180607 in P-1 
CELL 0.71073   8.21730   8.37860  14.54750  92.5878 103.5107 103.0837 
ZERR   2.00   0.00080   0.00090   0.00150   0.0035   0.0029   0.0034 
LATT 1 
SFAC C  H  N  O  S 
UNIT 30  32  8  8  4 
omit 0 0 1 
omit -1   1   0 
omit 0 1 1 
omit -1   0   1 
omit 0  -1   1 
L.S. 10 
ACTA 
EQIV $1 -x, -y+1, -z 
HTAB N2 O1_$1 
EQIV $2 -x+1, -y+1, -z 
HTAB N2 O2_$2 
EQIV $3 x+1, y, z 
HTAB N3 N1_$3 
HTAB N4 O1 
BOND $H 
FMAP 2 
PLAN 20 
size 0.25 0.22 0.17 
DELU 0.005 C1 C2 C3 C4 S1 
DELU 0.005 C12 C13 C14 C15 O3 O4 
SIMU 0.01 C1 C2 C3 C4 S1 
SIMU 0.01 C12 C13 C14 C15 O3 O4 
TEMP 23 
WGHT    0.128700    0.729900 
FVAR       0.42478 
MOLE 1 
C1    1   -0.146176    0.029252   -0.417877    11.00000    0.08879    0.10072 = 
         0.03596    0.00511    0.00028    0.02792 
AFIX  43 
H1    2   -0.188502    0.035876   -0.482356    11.00000   -1.20000 
AFIX   0 
C2    1   -0.102714   -0.101746   -0.383934    11.00000    0.10062    0.08694 = 
         0.04907   -0.01984   -0.00355    0.03345 
AFIX  43 
H2    2   -0.110718   -0.195206   -0.423355    11.00000   -1.20000 
AFIX   2 
C3    1   -0.040836   -0.092545   -0.280399    11.00000    0.05766    0.05706 = 
         0.02871   -0.01119   -0.01025    0.02504 
AFIX  43 
H3    2   -0.007662   -0.174394   -0.244704    11.00000   -1.20000 
AFIX   0 
C4    1   -0.042578    0.074386   -0.245148    11.00000    0.03510    0.04518 = 
         0.03519    0.00459    0.00427    0.00979 
C5    1    0.210809    0.208148   -0.106589    11.00000    0.02682    0.03289 = 
         0.03391    0.00540    0.00791    0.00850 
AFIX  13 
H5    2    0.267981    0.146807   -0.142662    11.00000   -1.20000 
AFIX   0 
C6    1    0.012633    0.146357   -0.142644    11.00000    0.02731    0.03367 = 
         0.03385    0.00461    0.00697    0.00380 
AFIX  13 
H6    2   -0.028489    0.061672   -0.103467    11.00000   -1.20000 
AFIX   0 
C7    1   -0.056286    0.294005   -0.126197    11.00000    0.02576    0.04127 = 
         0.03604    0.00690    0.00929    0.00831 
C8    1   -0.227757    0.278839   -0.121300    11.00000    0.03213    0.05042 = 
         0.03783    0.00338    0.01091    0.01021 
C9    1    0.056241    0.442760   -0.119843    11.00000    0.03317    0.03945 = 
         0.03355    0.00524    0.01064    0.01241 
C10   1    0.271119    0.193523   -0.000758    11.00000    0.03031    0.02788 = 
         0.03723    0.00365    0.00737    0.00831 
C11   1    0.530271    0.162774    0.118911    11.00000    0.03390    0.02715 = 
         0.04721    0.00444   -0.00055    0.00559 
C12   1    0.528752    0.124734    0.282800    11.00000    0.06996    0.07080 = 
         0.04452    0.01755    0.00107    0.01992 
AFIX  23 
H12A  2    0.614420    0.063630    0.278762    11.00000   -1.20000 
H12B  2    0.442133    0.055217    0.308436    11.00000   -1.20000 
AFIX   0 
C13   1    0.612815    0.270003    0.350679    11.00000    0.12434    0.08160 = 
         0.04683    0.01149   -0.00010    0.01087 
C14   1    0.664574    0.559745    0.388188    11.00000    0.22415    0.09593 = 
         0.09297   -0.01304   -0.01433    0.02676 
AFIX  23 
H14A  2    0.668797    0.540107    0.453810    11.00000   -1.20000 
H14B  2    0.781876    0.595986    0.381898    11.00000   -1.20000 
AFIX   0 
C15   1    0.575497    0.677322    0.362447    11.00000    0.28267    0.10464 = 
         0.10210   -0.01841   -0.01451    0.07270 
AFIX 137 
H15A  2    0.580558    0.702556    0.299305    11.00000   -1.50000 
H15B  2    0.626242    0.775158    0.405961    11.00000   -1.50000 
H15C  2    0.457293    0.636613    0.364044    11.00000   -1.50000 
AFIX   0 
N1    3   -0.367932    0.262021   -0.116626    11.00000    0.03347    0.08407 = 
         0.06663    0.00351    0.02149    0.01220 
N2    3    0.029879    0.593796   -0.112352    11.00000    0.04342    0.04072 = 
         0.06640    0.00864    0.01640    0.01738 
AFIX  93 
H2A   2   -0.070655    0.606147   -0.111011    11.00000   -1.20000 
H2B   2    0.113433    0.678724   -0.108867    11.00000   -1.20000 
AFIX   0 
N3    3    0.437944    0.184345    0.028351    11.00000    0.02813    0.04103 = 
         0.04038    0.00482    0.00730    0.00921 
AFIX  43 
H3A   2    0.494616    0.192956   -0.014707    11.00000   -1.20000 
AFIX   0 
N4    3    0.446769    0.151005    0.187478    11.00000    0.04411    0.05294 = 
         0.04109    0.01062    0.00042    0.01307 
AFIX  43 
H4    2    0.341577    0.159249    0.174667    11.00000   -1.20000 
AFIX   0 
O1    4    0.176643    0.188664    0.053040    11.00000    0.03612    0.06239 = 
         0.04120    0.01296    0.01412    0.01861 
O2    4    0.679261    0.153270    0.129432    11.00000    0.03450    0.05862 = 
         0.06546    0.01598   -0.00105    0.01397 
O3    4    0.704977    0.264604    0.424394    11.00000    0.29098    0.13993 = 
         0.08109    0.00793   -0.08424    0.02200 
O4    4    0.571242    0.403714    0.323019    11.00000    0.17752    0.07455 = 
         0.06508   -0.00057    0.00926    0.02325 
S1    5   -0.118278    0.182568   -0.334415    11.00000    0.08768    0.07266 = 
         0.05117    0.01491    0.00459    0.02338 
S2    5    0.263949    0.426264   -0.124689    11.00000    0.02820    0.03630 = 
         0.05216    0.01241    0.01436    0.00628 
HKLF 4 
  
REM  ZY180607 in P-1 
REM R1 =  0.0702 for    3297 Fo > 4sig(Fo)  and  0.0927 for all    4334 data 
REM    221 parameters refined using     80 restraints 
  
END 
  
WGHT      0.1295      0.7245 
  
REM Highest difference peak  0.864,  deepest hole -0.620,  1-sigma level  0.082 
Q1    1   0.4359  0.3895  0.3005  11.00000  0.05    0.86 
Q2    1  -0.0582 -0.1337 -0.2824  11.00000  0.05    0.68 
Q3    1  -0.0066 -0.0905 -0.2907  11.00000  0.05    0.67 
Q4    1   0.4414  0.5445  0.3664  11.00000  0.05    0.63 
Q5    1   0.5802  0.3028  0.4250  11.00000  0.05    0.52 
Q6    1   0.7662  0.2811  0.3971  11.00000  0.05    0.36 
Q7    1   0.2393  0.2046 -0.0591  11.00000  0.05    0.32 
Q8    1   0.5211  0.3152  0.3565  11.00000  0.05    0.31 
Q9    1   0.1224  0.1650 -0.1233  11.00000  0.05    0.29 
Q10   1  -0.0772  0.1133 -0.2730  11.00000  0.05    0.28 
Q11   1  -0.3525  0.2839 -0.1413  11.00000  0.05    0.28 
Q12   1  -0.0092  0.1087 -0.1782  11.00000  0.05    0.27 
Q13   1   0.1642  0.4418 -0.1215  11.00000  0.05    0.27 
Q14   1  -0.0212  0.3558 -0.1412  11.00000  0.05    0.23 
Q15   1   0.4977  0.1963  0.1600  11.00000  0.05    0.23 
Q16   1   0.4779  0.1298  0.2238  11.00000  0.05    0.22 
Q17   1  -0.1201  0.2845 -0.1363  11.00000  0.05    0.21 
Q18   1  -0.0185  0.2121 -0.1282  11.00000  0.05    0.21 
Q19   1   0.6366  0.7069  0.3541  11.00000  0.05    0.21 
Q20   1   0.1804  0.3842 -0.1871  11.00000  0.05    0.20 
;
_shelx_res_checksum              88293
####################################################################### 
# 
# This file contains crystal structure data downloaded from the 
# Cambridge Structural Database (CSD) hosted by the Cambridge 
# Crystallographic Data Centre (CCDC).
# 
# Full information about CCDC data access policies and citation 
# guidelines are available at http://www.ccdc.cam.ac.uk/access/V1 
# 
# Audit and citation data items may have been added by the CCDC. 
# Please retain this information to preserve the provenance of 
# this file and to allow appropriate attribution of the data. 
# 
#######################################################################

data_3a
_database_code_depnum_ccdc_archive 'CCDC 1823985'
_audit_update_record             
;
2018-02-14 deposited with the CCDC.
2018-06-13 downloaded from the CCDC.
;

_audit_creation_method           SHELXL-2014/7
_shelx_SHELXL_version_number     2014/7
_chemical_name_systematic        ?
_chemical_name_common            ?
_chemical_melting_point          ?
_chemical_formula_moiety         'C25 H24 N4 O5 S'
_chemical_formula_sum            'C25 H24 N4 O5 S'
_chemical_formula_weight         492.54

loop_
_atom_type_symbol
_atom_type_description
_atom_type_scat_dispersion_real
_atom_type_scat_dispersion_imag
_atom_type_scat_source
C C 0.0033 0.0016 'International Tables Vol C Tables 4.2.6.8 and 6.1.1.4'
H H 0.0000 0.0000 'International Tables Vol C Tables 4.2.6.8 and 6.1.1.4'
N N 0.0061 0.0033 'International Tables Vol C Tables 4.2.6.8 and 6.1.1.4'
O O 0.0106 0.0060 'International Tables Vol C Tables 4.2.6.8 and 6.1.1.4'
S S 0.1246 0.1234 'International Tables Vol C Tables 4.2.6.8 and 6.1.1.4'

_space_group_crystal_system      monoclinic
_space_group_IT_number           5
_space_group_name_H-M_alt        'C 2'
_space_group_name_Hall           'C 2y'

_shelx_space_group_comment       
; 
The symmetry employed for this shelxl refinement is uniquely defined 
by the following loop, which should always be used as a source of 
symmetry information in preference to the above space-group names. 
They are only intended as comments. 
;

loop_
_space_group_symop_operation_xyz
'x, y, z'
'-x, y, -z'
'x+1/2, y+1/2, z'
'-x+1/2, y+1/2, -z'

_cell_length_a                   19.0354(9)
_cell_length_b                   9.4928(4)
_cell_length_c                   14.2722(7)
_cell_angle_alpha                90
_cell_angle_beta                 109.6311(16)
_cell_angle_gamma                90
_cell_volume                     2429.1(2)
_cell_formula_units_Z            4
_cell_measurement_temperature    296(2)
_cell_measurement_reflns_used    6538
_cell_measurement_theta_min      2.27
_cell_measurement_theta_max      27.52

_exptl_crystal_description       block
_exptl_crystal_colour            colorless
_exptl_crystal_density_meas      ?
_exptl_crystal_density_method    ?
_exptl_crystal_density_diffrn    1.347
_exptl_crystal_F_000             1032
_exptl_transmission_factor_min   ?
_exptl_transmission_factor_max   ?
_exptl_crystal_size_max          0.280
_exptl_crystal_size_mid          0.260
_exptl_crystal_size_min          0.200
_exptl_absorpt_coefficient_mu    0.177
_shelx_estimated_absorpt_T_min   0.952
_shelx_estimated_absorpt_T_max   0.965
_exptl_absorpt_correction_type   multi-scan
_exptl_absorpt_correction_T_min  0.952
_exptl_absorpt_correction_T_max  0.965
_exptl_absorpt_process_details   sadabs
_exptl_absorpt_special_details   ?
_diffrn_ambient_temperature      296(2)
_diffrn_radiation_wavelength     0.71073
_diffrn_radiation_type           MoK\a
_diffrn_radiation_source         'fine-focus sealed tube'
_diffrn_measurement_device_type  'CCD area detector'
_diffrn_measurement_method       'phi and omega scans'
_diffrn_detector_area_resol_mean ?
_diffrn_reflns_number            12525
_diffrn_reflns_av_unetI/netI     0.0381
_diffrn_reflns_av_R_equivalents  0.0266
_diffrn_reflns_limit_h_min       -23
_diffrn_reflns_limit_h_max       23
_diffrn_reflns_limit_k_min       -11
_diffrn_reflns_limit_k_max       11
_diffrn_reflns_limit_l_min       -17
_diffrn_reflns_limit_l_max       16
_diffrn_reflns_theta_min         2.268
_diffrn_reflns_theta_max         25.997
_diffrn_reflns_theta_full        25.242
_diffrn_measured_fraction_theta_max 0.997
_diffrn_measured_fraction_theta_full 0.997
_diffrn_reflns_Laue_measured_fraction_max 0.997
_diffrn_reflns_Laue_measured_fraction_full 0.997
_diffrn_reflns_point_group_measured_fraction_max 0.970
_diffrn_reflns_point_group_measured_fraction_full 0.975
_reflns_number_total             4633
_reflns_number_gt                3839
_reflns_threshold_expression     'I > 2\s(I)'
_reflns_Friedel_coverage         0.828
_reflns_Friedel_fraction_max     0.939
_reflns_Friedel_fraction_full    0.949

_reflns_special_details          
; 
 Reflections were merged by SHELXL according to the crystal 
 class for the calculation of statistics and refinement. 
  
 _reflns_Friedel_fraction is defined as the number of unique 
 Friedel pairs measured divided by the number that would be 
 possible theoretically, ignoring centric projections and 
 systematic absences. 
;

_computing_data_collection       'Bruker APEX2'
_computing_cell_refinement       'Bruker SAINT'
_computing_data_reduction        'Bruker SAINT'
_computing_structure_solution    'SHELXS-97 (Sheldrick 2008)'
_computing_structure_refinement  'SHELXL-2014/7 (Sheldrick, 2014)'
_computing_molecular_graphics    'Bruker SHELXTL'
_computing_publication_material  'Bruker SHELXTL'
_refine_special_details          ?
_refine_ls_structure_factor_coef Fsqd
_refine_ls_matrix_type           full
_refine_ls_weighting_scheme      calc
_refine_ls_weighting_details     
'w=1/[\s^2^(Fo^2^)+(0.0665P)^2^+0.4021P] where P=(Fo^2^+2Fc^2^)/3'
_atom_sites_solution_primary     ?
_atom_sites_solution_secondary   ?
_atom_sites_solution_hydrogens   geom
_refine_ls_hydrogen_treatment    constr
_refine_ls_extinction_method     none
_refine_ls_extinction_coef       .
_refine_ls_abs_structure_details 
; 
 Flack x determined using 1450 quotients [(I+)-(I-)]/[(I+)+(I-)] 
 (Parsons, Flack and Wagner, Acta Cryst. B69 (2013) 249-259). 
;
_refine_ls_abs_structure_Flack   0.07(3)
_chemical_absolute_configuration ad
_refine_ls_number_reflns         4633
_refine_ls_number_parameters     318
_refine_ls_number_restraints     23
_refine_ls_R_factor_all          0.0580
_refine_ls_R_factor_gt           0.0426
_refine_ls_wR_factor_ref         0.1087
_refine_ls_wR_factor_gt          0.1011
_refine_ls_goodness_of_fit_ref   1.022
_refine_ls_restrained_S_all      1.104
_refine_ls_shift/su_max          0.000
_refine_ls_shift/su_mean         0.000

loop_
_atom_site_label
_atom_site_type_symbol
_atom_site_fract_x
_atom_site_fract_y
_atom_site_fract_z
_atom_site_U_iso_or_equiv
_atom_site_adp_type
_atom_site_occupancy
_atom_site_site_symmetry_order
_atom_site_calc_flag
_atom_site_refinement_flags_posn
_atom_site_refinement_flags_adp
_atom_site_refinement_flags_occupancy
_atom_site_disorder_assembly
_atom_site_disorder_group
C1 C 0.2066(2) 1.0082(4) 0.7387(2) 0.0429(8) Uani 1 1 d . . . . .
H1 H 0.1606 1.0414 0.7384 0.051 Uiso 1 1 calc R U . . .
C2 C 0.2406(2) 0.8974(5) 0.8002(3) 0.0518(9) Uani 1 1 d . . . . .
H2 H 0.2175 0.8573 0.8418 0.062 Uiso 1 1 calc R U . . .
C3 C 0.3081(2) 0.8461(4) 0.8005(3) 0.0545(11) Uani 1 1 d . . . . .
C4 C 0.4120(3) 0.6984(6) 0.8835(5) 0.0978(14) Uani 1 1 d . U . . .
H4A H 0.4170 0.6544 0.8255 0.147 Uiso 1 1 calc R U . . .
H4B H 0.4273 0.6338 0.9384 0.147 Uiso 1 1 calc R U . . .
H4C H 0.4428 0.7811 0.8996 0.147 Uiso 1 1 calc R U . . .
C5 C 0.3425(2) 0.9048(4) 0.7386(3) 0.0570(10) Uani 1 1 d . . . . .
H5 H 0.3875 0.8690 0.7370 0.068 Uiso 1 1 calc R U . . .
C6 C 0.3088(2) 1.0180(4) 0.6789(3) 0.0461(9) Uani 1 1 d . . . . .
H6 H 0.3327 1.0595 0.6388 0.055 Uiso 1 1 calc R U . . .
C7 C 0.24154(19) 1.0702(4) 0.6771(2) 0.0357(8) Uani 1 1 d . . . . .
C8 C 0.14220(19) 1.2096(3) 0.5425(2) 0.0372(8) Uani 1 1 d . . . . .
C9 C 0.20830(19) 1.1982(3) 0.6200(2) 0.0351(7) Uani 1 1 d . . . . .
C10 C 0.24333(19) 1.3313(3) 0.6459(2) 0.0377(8) Uani 1 1 d . . . . .
C11 C 0.3137(2) 1.3543(4) 0.7215(3) 0.0444(9) Uani 1 1 d . . . . .
C12 C 0.2035(2) 1.4427(3) 0.5901(2) 0.0382(8) Uani 1 1 d . . . . .
C13 C 0.0915(2) 1.1062(4) 0.4768(3) 0.0403(8) Uani 1 1 d . . . . .
C14 C 0.08080(19) 0.8478(4) 0.4392(2) 0.0380(8) Uani 1 1 d . . . . .
C15 C -0.0544(2) 0.4148(4) 0.2638(3) 0.0613(11) Uani 1 1 d . . . . .
H15 H -0.0066 0.4108 0.3102 0.074 Uiso 1 1 calc R U . . .
C16 C -0.0823(3) 0.2990(5) 0.2038(4) 0.0753(14) Uani 1 1 d . . . . .
H16 H -0.0536 0.2179 0.2106 0.090 Uiso 1 1 calc R U . . .
C17 C -0.1517(3) 0.3045(5) 0.1351(4) 0.0759(14) Uani 1 1 d . . . . .
H17 H -0.1700 0.2283 0.0930 0.091 Uiso 1 1 calc R U . . .
C18 C -0.1945(3) 0.4216(6) 0.1277(4) 0.0760(15) Uani 1 1 d . . . . .
H18 H -0.2425 0.4244 0.0816 0.091 Uiso 1 1 calc R U . . .
C19 C -0.1669(2) 0.5359(5) 0.1884(3) 0.0579(10) Uani 1 1 d . . . . .
H19 H -0.1969 0.6149 0.1833 0.070 Uiso 1 1 calc R U . . .
C20 C -0.0957(2) 0.5354(4) 0.2565(3) 0.0444(9) Uani 1 1 d . . . . .
C21 C -0.0645(2) 0.6617(4) 0.3211(3) 0.0488(9) Uani 1 1 d . . . . .
H21A H -0.0401 0.6293 0.3887 0.059 Uiso 1 1 calc R U . . .
H21B H -0.1058 0.7215 0.3214 0.059 Uiso 1 1 calc R U . . .
C22 C -0.0086(2) 0.7518(4) 0.2900(2) 0.0391(8) Uani 1 1 d . . . . .
H22 H 0.0329 0.6917 0.2886 0.047 Uiso 1 1 calc R U . . .
C23 C -0.0450(2) 0.8154(4) 0.1876(3) 0.0409(8) Uani 1 1 d . . . . .
C24 C -0.0957(3) 0.7589(5) 0.0170(3) 0.0674(8) Uani 1 1 d . U . . .
H24A H -0.0689 0.8242 -0.0110 0.081 Uiso 1 1 calc R U . . .
H24B H -0.1417 0.8033 0.0166 0.081 Uiso 1 1 calc R U . . .
C25 C -0.1120(4) 0.6260(6) -0.0419(3) 0.0904(13) Uani 1 1 d . U . . .
H25A H -0.0660 0.5802 -0.0373 0.136 Uiso 1 1 calc R U . . .
H25B H -0.1392 0.6474 -0.1102 0.136 Uiso 1 1 calc R U . . .
H25C H -0.1413 0.5649 -0.0161 0.136 Uiso 1 1 calc R U . . .
N1 N 0.37020(19) 1.3784(5) 0.7801(3) 0.0661(9) Uani 1 1 d . . . . .
N2 N 0.22427(19) 1.5790(3) 0.5994(3) 0.0538(9) Uani 1 1 d . . . . .
H2A H 0.2658 1.6035 0.6433 0.065 Uiso 1 1 calc R U . . .
H2B H 0.1960 1.6415 0.5615 0.065 Uiso 1 1 calc R U . . .
N3 N 0.11096(17) 0.9662(3) 0.4972(2) 0.0425(7) Uani 1 1 d . . . . .
H3 H 0.1460 0.9499 0.5526 0.051 Uiso 1 1 calc R U . . .
N4 N 0.02074(15) 0.8665(3) 0.35918(19) 0.0420(7) Uani 1 1 d . . . . .
H4 H -0.0009 0.9473 0.3483 0.050 Uiso 1 1 calc R U . . .
O1 O 0.33703(18) 0.7366(4) 0.8645(3) 0.0911(11) Uani 1 1 d . U . . .
O2 O 0.03860(16) 1.1426(3) 0.4070(2) 0.0605(8) Uani 1 1 d . . . . .
O3 O 0.11127(16) 0.7344(3) 0.46422(19) 0.0564(7) Uani 1 1 d . . . . .
O4 O -0.06906(17) 0.9331(3) 0.1734(2) 0.0610(8) Uani 1 1 d . . . . .
O5 O -0.05049(16) 0.7213(3) 0.11775(17) 0.0586(7) Uani 1 1 d . U . . .
S1 S 0.12121(5) 1.38468(9) 0.50527(6) 0.0435(2) Uani 1 1 d . . . . .

loop_
_atom_site_aniso_label
_atom_site_aniso_U_11
_atom_site_aniso_U_22
_atom_site_aniso_U_33
_atom_site_aniso_U_23
_atom_site_aniso_U_13
_atom_site_aniso_U_12
C1 0.0405(19) 0.0365(18) 0.0469(19) -0.0006(16) 0.0084(16) -0.0030(15)
C2 0.054(2) 0.045(2) 0.050(2) 0.0093(18) 0.0076(17) -0.010(2)
C3 0.051(2) 0.037(2) 0.054(2) 0.0095(17) -0.0097(19) -0.0045(17)
C4 0.0701(19) 0.064(2) 0.122(3) 0.036(2) -0.016(2) 0.008(2)
C5 0.052(2) 0.046(2) 0.066(2) 0.001(2) 0.0093(19) 0.0121(19)
C6 0.050(2) 0.045(2) 0.0440(19) 0.0009(18) 0.0159(17) 0.0058(18)
C7 0.042(2) 0.0295(16) 0.0289(16) -0.0028(12) 0.0027(14) -0.0022(14)
C8 0.045(2) 0.0272(18) 0.0344(17) 0.0003(13) 0.0069(15) 0.0015(14)
C9 0.0403(18) 0.0323(17) 0.0299(16) -0.0007(13) 0.0083(14) 0.0027(15)
C10 0.0402(19) 0.0339(17) 0.0332(17) -0.0026(14) 0.0047(15) 0.0015(14)
C11 0.046(2) 0.037(2) 0.0435(18) -0.0017(15) 0.0069(17) 0.0015(16)
C12 0.0426(19) 0.0330(17) 0.0348(17) -0.0017(14) 0.0076(15) -0.0014(15)
C13 0.046(2) 0.0341(18) 0.0350(18) -0.0033(15) 0.0059(16) 0.0009(16)
C14 0.0446(19) 0.0327(19) 0.0313(16) -0.0003(13) 0.0059(14) -0.0007(15)
C15 0.062(3) 0.048(3) 0.060(2) 0.0013(19) 0.003(2) 0.0025(19)
C16 0.095(4) 0.042(2) 0.086(4) -0.004(2) 0.025(3) -0.002(2)
C17 0.103(4) 0.052(3) 0.067(3) -0.016(2) 0.021(3) -0.028(3)
C18 0.060(3) 0.079(4) 0.070(3) -0.006(2) -0.004(2) -0.025(3)
C19 0.048(2) 0.049(2) 0.070(3) 0.000(2) 0.011(2) -0.0034(19)
C20 0.052(2) 0.039(2) 0.0407(18) 0.0025(16) 0.0132(17) -0.0079(17)
C21 0.057(2) 0.044(2) 0.045(2) -0.0042(17) 0.0164(18) -0.0066(19)
C22 0.0386(19) 0.0377(18) 0.0347(17) -0.0096(15) 0.0040(15) -0.0047(15)
C23 0.0369(19) 0.043(2) 0.0378(19) -0.0066(16) 0.0058(15) -0.0029(16)
C24 0.0850(18) 0.0675(16) 0.0373(12) -0.0046(12) 0.0041(12) -0.0145(15)
C25 0.124(3) 0.077(2) 0.0488(18) -0.0122(17) 0.001(2) -0.030(2)
N1 0.0504(19) 0.063(2) 0.067(2) -0.009(2) -0.0031(17) -0.005(2)
N2 0.055(2) 0.0307(17) 0.059(2) 0.0029(14) -0.0033(16) -0.0032(14)
N3 0.0479(17) 0.0321(15) 0.0325(15) -0.0013(12) -0.0061(13) 0.0002(13)
N4 0.0465(16) 0.0327(16) 0.0375(14) -0.0053(13) 0.0017(12) 0.0024(14)
O1 0.0690(17) 0.0587(18) 0.116(2) 0.0443(18) -0.0087(18) 0.0034(15)
O2 0.0623(17) 0.0375(14) 0.0533(16) -0.0052(12) -0.0181(14) 0.0044(12)
O3 0.0697(18) 0.0340(14) 0.0446(14) -0.0011(12) -0.0084(13) 0.0037(13)
O4 0.0717(19) 0.0507(18) 0.0506(16) 0.0027(13) 0.0075(14) 0.0179(15)
O5 0.0766(16) 0.0584(15) 0.0331(10) -0.0077(10) 0.0082(10) -0.0114(12)
S1 0.0483(5) 0.0330(4) 0.0373(4) 0.0023(4) -0.0015(4) -0.0001(4)

_geom_special_details            
; 
 All esds (except the esd in the dihedral angle between two l.s. planes) 
 are estimated using the full covariance matrix.  The cell esds are taken 
 into account individually in the estimation of esds in distances, angles 
 and torsion angles; correlations between esds in cell parameters are only 
 used when they are defined by crystal symmetry.  An approximate (isotropic) 
 treatment of cell esds is used for estimating esds involving l.s. planes. 
;

loop_
_geom_bond_atom_site_label_1
_geom_bond_atom_site_label_2
_geom_bond_distance
_geom_bond_site_symmetry_2
_geom_bond_publ_flag
C1 C2 1.383(5) . ?
C1 C7 1.398(5) . ?
C1 H1 0.9300 . ?
C2 C3 1.374(6) . ?
C2 H2 0.9300 . ?
C3 O1 1.371(4) . ?
C3 C5 1.380(6) . ?
C4 O1 1.407(7) . ?
C4 H4A 0.9600 . ?
C4 H4B 0.9600 . ?
C4 H4C 0.9600 . ?
C5 C6 1.388(5) . ?
C5 H5 0.9300 . ?
C6 C7 1.365(5) . ?
C6 H6 0.9300 . ?
C7 C9 1.482(5) . ?
C8 C9 1.373(5) . ?
C8 C13 1.471(5) . ?
C8 S1 1.750(3) . ?
C9 C10 1.419(5) . ?
C10 C12 1.386(5) . ?
C10 C11 1.427(5) . ?
C11 N1 1.141(5) . ?
C12 N2 1.346(5) . ?
C12 S1 1.717(3) . ?
C13 O2 1.205(4) . ?
C13 N3 1.384(5) . ?
C14 O3 1.218(4) . ?
C14 N4 1.329(4) . ?
C14 N3 1.400(4) . ?
C15 C20 1.372(6) . ?
C15 C16 1.385(6) . ?
C15 H15 0.9300 . ?
C16 C17 1.356(7) . ?
C16 H16 0.9300 . ?
C17 C18 1.361(7) . ?
C17 H17 0.9300 . ?
C18 C19 1.378(6) . ?
C18 H18 0.9300 . ?
C19 C20 1.377(5) . ?
C19 H19 0.9300 . ?
C20 C21 1.507(5) . ?
C21 C22 1.541(5) . ?
C21 H21A 0.9700 . ?
C21 H21B 0.9700 . ?
C22 N4 1.449(4) . ?
C22 C23 1.517(5) . ?
C22 H22 0.9800 . ?
C23 O4 1.199(4) . ?
C23 O5 1.317(4) . ?
C24 O5 1.450(5) . ?
C24 C25 1.490(7) . ?
C24 H24A 0.9700 . ?
C24 H24B 0.9700 . ?
C25 H25A 0.9600 . ?
C25 H25B 0.9600 . ?
C25 H25C 0.9600 . ?
N2 H2A 0.8600 . ?
N2 H2B 0.8600 . ?
N3 H3 0.8600 . ?
N4 H4 0.8600 . ?

loop_
_geom_angle_atom_site_label_1
_geom_angle_atom_site_label_2
_geom_angle_atom_site_label_3
_geom_angle
_geom_angle_site_symmetry_1
_geom_angle_site_symmetry_3
_geom_angle_publ_flag
C2 C1 C7 119.9(3) . . ?
C2 C1 H1 120.0 . . ?
C7 C1 H1 120.0 . . ?
C3 C2 C1 120.6(4) . . ?
C3 C2 H2 119.7 . . ?
C1 C2 H2 119.7 . . ?
O1 C3 C2 115.8(4) . . ?
O1 C3 C5 124.2(4) . . ?
C2 C3 C5 120.0(3) . . ?
O1 C4 H4A 109.5 . . ?
O1 C4 H4B 109.5 . . ?
H4A C4 H4B 109.5 . . ?
O1 C4 H4C 109.5 . . ?
H4A C4 H4C 109.5 . . ?
H4B C4 H4C 109.5 . . ?
C3 C5 C6 119.0(4) . . ?
C3 C5 H5 120.5 . . ?
C6 C5 H5 120.5 . . ?
C7 C6 C5 122.0(4) . . ?
C7 C6 H6 119.0 . . ?
C5 C6 H6 119.0 . . ?
C6 C7 C1 118.5(3) . . ?
C6 C7 C9 122.2(3) . . ?
C1 C7 C9 119.1(3) . . ?
C9 C8 C13 133.5(3) . . ?
C9 C8 S1 111.9(2) . . ?
C13 C8 S1 114.0(2) . . ?
C8 C9 C10 111.3(3) . . ?
C8 C9 C7 127.9(3) . . ?
C10 C9 C7 120.7(3) . . ?
C12 C10 C9 114.3(3) . . ?
C12 C10 C11 120.8(3) . . ?
C9 C10 C11 125.0(3) . . ?
N1 C11 C10 176.9(4) . . ?
N2 C12 C10 126.2(3) . . ?
N2 C12 S1 123.1(3) . . ?
C10 C12 S1 110.7(2) . . ?
O2 C13 N3 122.6(3) . . ?
O2 C13 C8 121.5(3) . . ?
N3 C13 C8 115.8(3) . . ?
O3 C14 N4 123.9(3) . . ?
O3 C14 N3 118.4(3) . . ?
N4 C14 N3 117.7(3) . . ?
C20 C15 C16 121.6(4) . . ?
C20 C15 H15 119.2 . . ?
C16 C15 H15 119.2 . . ?
C17 C16 C15 119.6(5) . . ?
C17 C16 H16 120.2 . . ?
C15 C16 H16 120.2 . . ?
C16 C17 C18 120.0(4) . . ?
C16 C17 H17 120.0 . . ?
C18 C17 H17 120.0 . . ?
C17 C18 C19 120.2(4) . . ?
C17 C18 H18 119.9 . . ?
C19 C18 H18 119.9 . . ?
C20 C19 C18 121.2(4) . . ?
C20 C19 H19 119.4 . . ?
C18 C19 H19 119.4 . . ?
C15 C20 C19 117.3(4) . . ?
C15 C20 C21 121.3(3) . . ?
C19 C20 C21 121.4(4) . . ?
C20 C21 C22 115.7(3) . . ?
C20 C21 H21A 108.4 . . ?
C22 C21 H21A 108.4 . . ?
C20 C21 H21B 108.4 . . ?
C22 C21 H21B 108.4 . . ?
H21A C21 H21B 107.4 . . ?
N4 C22 C23 107.7(3) . . ?
N4 C22 C21 111.5(3) . . ?
C23 C22 C21 111.2(3) . . ?
N4 C22 H22 108.8 . . ?
C23 C22 H22 108.8 . . ?
C21 C22 H22 108.8 . . ?
O4 C23 O5 125.2(3) . . ?
O4 C23 C22 123.9(3) . . ?
O5 C23 C22 110.7(3) . . ?
O5 C24 C25 107.0(4) . . ?
O5 C24 H24A 110.3 . . ?
C25 C24 H24A 110.3 . . ?
O5 C24 H24B 110.3 . . ?
C25 C24 H24B 110.3 . . ?
H24A C24 H24B 108.6 . . ?
C24 C25 H25A 109.5 . . ?
C24 C25 H25B 109.5 . . ?
H25A C25 H25B 109.5 . . ?
C24 C25 H25C 109.5 . . ?
H25A C25 H25C 109.5 . . ?
H25B C25 H25C 109.5 . . ?
C12 N2 H2A 120.0 . . ?
C12 N2 H2B 120.0 . . ?
H2A N2 H2B 120.0 . . ?
C13 N3 C14 128.2(3) . . ?
C13 N3 H3 115.9 . . ?
C14 N3 H3 115.9 . . ?
C14 N4 C22 120.6(3) . . ?
C14 N4 H4 119.7 . . ?
C22 N4 H4 119.7 . . ?
C3 O1 C4 118.5(4) . . ?
C23 O5 C24 116.9(3) . . ?
C12 S1 C8 91.68(16) . . ?

loop_
_geom_hbond_atom_site_label_D
_geom_hbond_atom_site_label_H
_geom_hbond_atom_site_label_A
_geom_hbond_distance_DH
_geom_hbond_distance_HA
_geom_hbond_distance_DA
_geom_hbond_angle_DHA
_geom_hbond_site_symmetry_A
N2 H2B O3 0.86 1.95 2.782(4) 162.5 1_565
N4 H4 O2 0.86 2.07 2.701(4) 129.8 .

_refine_diff_density_max         0.293
_refine_diff_density_min         -0.381
_refine_diff_density_rms         0.042

_shelx_res_file                  
; 
  
    ZY170715.res created by SHELXL-2014/7 
  
  
TITL ZY170715 in C2 
CELL 0.71073  19.03540   9.49280  14.27220  90.0000 109.6311  90.0000 
ZERR  4   0.00090   0.00040   0.00070   0.0000   0.0016   0.0000 
LATT -7 
SYMM -X, Y, -Z 
SFAC C  H  N  O  S 
UNIT 100   96   16   20   4 
L.S. 10 
ACTA 
BOND  $H 
OMIT 0  0  1 
OMIT  -3  52 
FMAP 2 
EQIV $1 x, y+1, z 
HTAB N2 O3_$1 
HTAB N4 O2 
PLAN 20 
SIZE  0.28 0.26 0.20 
DELU 0.001 0.002  O5  C24 C25 
SIMU  0.001 0.002  O5  C24 C25 
DELU 0.001 0.002  O1  C4 
SIMU  0.001 0.002  O1  C4 
TEMP  23 
WGHT    0.066500    0.402100 
FVAR       0.21285 
MOLE 1 
C1    1    0.206619    1.008186    0.738750    11.00000    0.04048    0.03652 = 
         0.04686   -0.00061    0.00840   -0.00303 
AFIX  43 
H1    2    0.160568    1.041397    0.738399    11.00000   -1.20000 
AFIX   0 
C2    1    0.240617    0.897427    0.800240    11.00000    0.05358    0.04471 = 
         0.04964    0.00933    0.00755   -0.00981 
AFIX  43 
H2    2    0.217549    0.857320    0.841814    11.00000   -1.20000 
AFIX   0 
C3    1    0.308147    0.846129    0.800460    11.00000    0.05141    0.03729 = 
         0.05395    0.00953   -0.00973   -0.00454 
C4    1    0.411966    0.698441    0.883518    11.00000    0.07012    0.06399 = 
         0.12248    0.03596   -0.01638    0.00783 
AFIX 137 
H4A   2    0.416965    0.654364    0.825546    11.00000   -1.50000 
H4B   2    0.427310    0.633787    0.938389    11.00000   -1.50000 
H4C   2    0.442754    0.781108    0.899624    11.00000   -1.50000 
AFIX   0 
C5    1    0.342485    0.904802    0.738619    11.00000    0.05179    0.04551 = 
         0.06569    0.00083    0.00928    0.01215 
AFIX  43 
H5    2    0.387547    0.869025    0.737005    11.00000   -1.20000 
AFIX   0 
C6    1    0.308772    1.018000    0.678869    11.00000    0.04965    0.04482 = 
         0.04397    0.00092    0.01586    0.00576 
AFIX  43 
H6    2    0.332717    1.059537    0.638824    11.00000   -1.20000 
AFIX   0 
C7    1    0.241543    1.070192    0.677108    11.00000    0.04185    0.02952 = 
         0.02889   -0.00280    0.00273   -0.00225 
C8    1    0.142205    1.209590    0.542474    11.00000    0.04520    0.02718 = 
         0.03445    0.00033    0.00695    0.00149 
C9    1    0.208301    1.198228    0.620014    11.00000    0.04034    0.03233 = 
         0.02992   -0.00070    0.00834    0.00273 
C10   1    0.243325    1.331344    0.645948    11.00000    0.04017    0.03389 = 
         0.03324   -0.00265    0.00466    0.00150 
C11   1    0.313739    1.354301    0.721487    11.00000    0.04612    0.03727 = 
         0.04354   -0.00171    0.00694    0.00153 
C12   1    0.203482    1.442683    0.590118    11.00000    0.04261    0.03300 = 
         0.03479   -0.00172    0.00762   -0.00142 
C13   1    0.091533    1.106207    0.476804    11.00000    0.04589    0.03413 = 
         0.03504   -0.00327    0.00587    0.00086 
C14   1    0.080797    0.847801    0.439194    11.00000    0.04458    0.03275 = 
         0.03132   -0.00029    0.00587   -0.00071 
C15   1   -0.054442    0.414824    0.263805    11.00000    0.06175    0.04843 = 
         0.06024    0.00134    0.00255    0.00246 
AFIX  43 
H15   2   -0.006566    0.410775    0.310190    11.00000   -1.20000 
AFIX   0 
C16   1   -0.082321    0.299030    0.203835    11.00000    0.09455    0.04196 = 
         0.08553   -0.00363    0.02503   -0.00216 
AFIX  43 
H16   2   -0.053615    0.217939    0.210649    11.00000   -1.20000 
AFIX   0 
C17   1   -0.151705    0.304518    0.135121    11.00000    0.10259    0.05177 = 
         0.06738   -0.01639    0.02082   -0.02812 
AFIX  43 
H17   2   -0.170039    0.228308    0.093050    11.00000   -1.20000 
AFIX   0 
C18   1   -0.194503    0.421569    0.127736    11.00000    0.06001    0.07866 = 
         0.06995   -0.00611   -0.00362   -0.02516 
AFIX  43 
H18   2   -0.242512    0.424394    0.081620    11.00000   -1.20000 
AFIX   0 
C19   1   -0.166890    0.535914    0.188410    11.00000    0.04774    0.04892 = 
         0.07043    0.00013    0.01101   -0.00343 
AFIX  43 
H19   2   -0.196880    0.614867    0.183285    11.00000   -1.20000 
AFIX   0 
C20   1   -0.095704    0.535400    0.256488    11.00000    0.05220    0.03858 = 
         0.04070    0.00247    0.01321   -0.00787 
C21   1   -0.064522    0.661719    0.321085    11.00000    0.05693    0.04426 = 
         0.04478   -0.00419    0.01642   -0.00658 
AFIX  23 
H21A  2   -0.040053    0.629306    0.388702    11.00000   -1.20000 
H21B  2   -0.105780    0.721461    0.321412    11.00000   -1.20000 
AFIX   0 
C22   1   -0.008642    0.751831    0.290039    11.00000    0.03863    0.03766 = 
         0.03467   -0.00958    0.00399   -0.00467 
AFIX  13 
H22   2    0.032856    0.691748    0.288630    11.00000   -1.20000 
AFIX   0 
C23   1   -0.045001    0.815417    0.187605    11.00000    0.03689    0.04292 = 
         0.03778   -0.00661    0.00585   -0.00288 
C24   1   -0.095686    0.758941    0.017031    11.00000    0.08505    0.06752 = 
         0.03733   -0.00464    0.00414   -0.01451 
AFIX  23 
H24A  2   -0.068911    0.824243   -0.010987    11.00000   -1.20000 
H24B  2   -0.141707    0.803290    0.016581    11.00000   -1.20000 
AFIX   0 
C25   1   -0.112002    0.626046   -0.041888    11.00000    0.12412    0.07686 = 
         0.04882   -0.01222    0.00082   -0.03013 
AFIX 137 
H25A  2   -0.066021    0.580171   -0.037314    11.00000   -1.50000 
H25B  2   -0.139206    0.647448   -0.110237    11.00000   -1.50000 
H25C  2   -0.141291    0.564886   -0.016078    11.00000   -1.50000 
AFIX   0 
N1    3    0.370195    1.378419    0.780069    11.00000    0.05042    0.06340 = 
         0.06710   -0.00881   -0.00311   -0.00483 
N2    3    0.224270    1.578954    0.599414    11.00000    0.05499    0.03068 = 
         0.05888    0.00287   -0.00329   -0.00322 
AFIX  93 
H2A   2    0.265835    1.603484    0.643303    11.00000   -1.20000 
H2B   2    0.195984    1.641478    0.561463    11.00000   -1.20000 
AFIX   0 
N3    3    0.110962    0.966225    0.497215    11.00000    0.04789    0.03215 = 
         0.03251   -0.00130   -0.00609    0.00016 
AFIX  43 
H3    2    0.146027    0.949908    0.552586    11.00000   -1.20000 
AFIX   0 
N4    3    0.020741    0.866503    0.359182    11.00000    0.04647    0.03266 = 
         0.03755   -0.00532    0.00173    0.00245 
AFIX  43 
H4    2   -0.000884    0.947350    0.348323    11.00000   -1.20000 
AFIX   0 
O1    4    0.337031    0.736641    0.864460    11.00000    0.06902    0.05872 = 
         0.11558    0.04431   -0.00867    0.00341 
O2    4    0.038596    1.142568    0.407036    11.00000    0.06233    0.03749 = 
         0.05325   -0.00517   -0.01809    0.00436 
O3    4    0.111267    0.734353    0.464223    11.00000    0.06971    0.03402 = 
         0.04457   -0.00108   -0.00840    0.00373 
O4    4   -0.069063    0.933130    0.173433    11.00000    0.07171    0.05074 = 
         0.05058    0.00267    0.00753    0.01788 
O5    4   -0.050489    0.721282    0.117752    11.00000    0.07659    0.05840 = 
         0.03309   -0.00767    0.00822   -0.01135 
S1    5    0.121207    1.384681    0.505273    11.00000    0.04827    0.03298 = 
         0.03728    0.00235   -0.00147   -0.00010 
HKLF 4 
  
REM  ZY170715 in C2 
REM R1 =  0.0426 for    3839 Fo > 4sig(Fo)  and  0.0580 for all    4633 data 
REM    318 parameters refined using     23 restraints 
  
END 
  
WGHT      0.0665      0.4021 
  
REM Highest difference peak  0.293,  deepest hole -0.381,  1-sigma level  0.042 
Q1    1  -0.1615  0.6662 -0.0397  11.00000  0.05    0.29 
Q2    1   0.1217  1.1620  0.5216  11.00000  0.05    0.14 
Q3    1   0.0000  0.6223  0.0000  10.50000  0.05    0.14 
Q4    1   0.4380  0.7352  0.9939  11.00000  0.05    0.14 
Q5    1   0.4194  0.7380  1.0298  11.00000  0.05    0.14 
Q6    1  -0.0205  0.5774 -0.0297  11.00000  0.05    0.14 
Q7    1  -0.3100  0.5189  0.0322  11.00000  0.05    0.14 
Q8    1  -0.0069  0.4215  0.3474  11.00000  0.05    0.13 
Q9    1   0.1652  1.7196  0.5927  11.00000  0.05    0.13 
Q10   1   0.4393  0.8295  1.0197  11.00000  0.05    0.13 
Q11   1   0.3096  0.8766  0.9399  11.00000  0.05    0.13 
Q12   1   0.2222  0.9005  0.6057  11.00000  0.05    0.13 
Q13   1   0.0198  1.1645  0.3915  11.00000  0.05    0.13 
Q14   1  -0.0059  0.3979  0.3865  11.00000  0.05    0.13 
Q15   1   0.2259  1.6849  0.7227  11.00000  0.05    0.13 
Q16   1  -0.0577  0.4100  0.0924  11.00000  0.05    0.12 
Q17   1   0.0563  0.3837  0.3720  11.00000  0.05    0.12 
Q18   1   0.4078  0.6831  0.7942  11.00000  0.05    0.12 
Q19   1  -0.0519  1.0397  0.1000  11.00000  0.05    0.12 
Q20   1   0.2886  1.6200  0.7444  11.00000  0.05    0.12 
;
_shelx_res_checksum              18836
####################################################################### 
# 
# This file contains crystal structure data downloaded from the 
# Cambridge Structural Database (CSD) hosted by the Cambridge 
# Crystallographic Data Centre (CCDC).
# 
# Full information about CCDC data access policies and citation 
# guidelines are available at http://www.ccdc.cam.ac.uk/access/V1 
# 
# Audit and citation data items may have been added by the CCDC. 
# Please retain this information to preserve the provenance of 
# this file and to allow appropriate attribution of the data. 
# 
#######################################################################

data_2j
_database_code_depnum_ccdc_archive 'CCDC 1823983'
_audit_update_record             
;
2018-02-14 deposited with the CCDC.
2018-06-13 downloaded from the CCDC.
;

_audit_creation_method           SHELXL-2014/7
_shelx_SHELXL_version_number     2014/7
_chemical_name_systematic        ?
_chemical_name_common            ?
_chemical_melting_point          ?
_chemical_formula_moiety         'C19 H22 N4 O5 S'
_chemical_formula_sum            'C19 H22 N4 O5 S'
_chemical_formula_weight         418.46

loop_
_atom_type_symbol
_atom_type_description
_atom_type_scat_dispersion_real
_atom_type_scat_dispersion_imag
_atom_type_scat_source
C C 0.0033 0.0016 'International Tables Vol C Tables 4.2.6.8 and 6.1.1.4'
H H 0.0000 0.0000 'International Tables Vol C Tables 4.2.6.8 and 6.1.1.4'
N N 0.0061 0.0033 'International Tables Vol C Tables 4.2.6.8 and 6.1.1.4'
O O 0.0106 0.0060 'International Tables Vol C Tables 4.2.6.8 and 6.1.1.4'
S S 0.1246 0.1234 'International Tables Vol C Tables 4.2.6.8 and 6.1.1.4'

_space_group_crystal_system      monoclinic
_space_group_IT_number           14
_space_group_name_H-M_alt        'P 21/c'
_space_group_name_Hall           '-P 2ybc'

_shelx_space_group_comment       
;
The symmetry employed for this shelxl refinement is uniquely defined
by the following loop, which should always be used as a source of
symmetry information in preference to the above space-group names.
They are only intended as comments.
;

loop_
_space_group_symop_operation_xyz
'x, y, z'
'-x, y+1/2, -z+1/2'
'-x, -y, -z'
'x, -y-1/2, z-1/2'

_cell_length_a                   8.1029(9)
_cell_length_b                   31.573(3)
_cell_length_c                   8.6015(8)
_cell_angle_alpha                90
_cell_angle_beta                 101.122(3)
_cell_angle_gamma                90
_cell_volume                     2159.2(4)
_cell_formula_units_Z            4
_cell_measurement_temperature    296(2)
_cell_measurement_reflns_used    5977
_cell_measurement_theta_min      2.50
_cell_measurement_theta_max      25.42

_exptl_crystal_description       block
_exptl_crystal_colour            colorless
_exptl_crystal_density_meas      ?
_exptl_crystal_density_method    ?
_exptl_crystal_density_diffrn    1.287
_exptl_crystal_F_000             880
_exptl_transmission_factor_min   ?
_exptl_transmission_factor_max   ?
_exptl_crystal_size_max          0.260
_exptl_crystal_size_mid          0.240
_exptl_crystal_size_min          0.200
_exptl_absorpt_coefficient_mu    0.186
_shelx_estimated_absorpt_T_min   0.953
_shelx_estimated_absorpt_T_max   0.964
_exptl_absorpt_correction_type   multi-scan
_exptl_absorpt_correction_T_min  0.953
_exptl_absorpt_correction_T_max  0.963
_exptl_absorpt_process_details   sadabs
_exptl_absorpt_special_details   ?
_diffrn_ambient_temperature      296(2)
_diffrn_radiation_wavelength     0.71073
_diffrn_radiation_type           MoK\a
_diffrn_radiation_source         'fine-focus sealed tube'
_diffrn_measurement_device_type  'CCD area detector'
_diffrn_measurement_method       'phi and omega scans'
_diffrn_detector_area_resol_mean ?
_diffrn_reflns_number            21304
_diffrn_reflns_av_unetI/netI     0.0708
_diffrn_reflns_av_R_equivalents  0.0612
_diffrn_reflns_limit_h_min       -9
_diffrn_reflns_limit_h_max       10
_diffrn_reflns_limit_k_min       -33
_diffrn_reflns_limit_k_max       41
_diffrn_reflns_limit_l_min       -11
_diffrn_reflns_limit_l_max       11
_diffrn_reflns_theta_min         2.498
_diffrn_reflns_theta_max         27.519
_diffrn_reflns_theta_full        25.242
_diffrn_measured_fraction_theta_max 0.996
_diffrn_measured_fraction_theta_full 0.998
_diffrn_reflns_Laue_measured_fraction_max 0.996
_diffrn_reflns_Laue_measured_fraction_full 0.998
_diffrn_reflns_point_group_measured_fraction_max 0.996
_diffrn_reflns_point_group_measured_fraction_full 0.998
_reflns_number_total             4949
_reflns_number_gt                2942
_reflns_threshold_expression     'I > 2\s(I)'
_reflns_Friedel_coverage         0.000
_reflns_Friedel_fraction_max     .
_reflns_Friedel_fraction_full    .

_reflns_special_details          
;
 Reflections were merged by SHELXL according to the crystal
 class for the calculation of statistics and refinement.
 
 _reflns_Friedel_fraction is defined as the number of unique
 Friedel pairs measured divided by the number that would be
 possible theoretically, ignoring centric projections and
 systematic absences.
;

_computing_data_collection       ?
_computing_cell_refinement       ?
_computing_data_reduction        ?
_computing_structure_solution    ?
_computing_structure_refinement  'SHELXL-2014/7 (Sheldrick, 2014)'
_computing_molecular_graphics    ?
_computing_publication_material  ?
_refine_special_details          ?
_refine_ls_structure_factor_coef Fsqd
_refine_ls_matrix_type           full
_refine_ls_weighting_scheme      calc
_refine_ls_weighting_details     
'w=1/[\s^2^(Fo^2^)+(0.0832P)^2^+1.8823P] where P=(Fo^2^+2Fc^2^)/3'
_atom_sites_solution_primary     ?
_atom_sites_solution_secondary   ?
_atom_sites_solution_hydrogens   geom
_refine_ls_hydrogen_treatment    constr
_refine_ls_extinction_method     none
_refine_ls_extinction_coef       .
_refine_ls_number_reflns         4949
_refine_ls_number_parameters     265
_refine_ls_number_restraints     3
_refine_ls_R_factor_all          0.1481
_refine_ls_R_factor_gt           0.0851
_refine_ls_wR_factor_ref         0.2226
_refine_ls_wR_factor_gt          0.1948
_refine_ls_goodness_of_fit_ref   1.099
_refine_ls_restrained_S_all      1.122
_refine_ls_shift/su_max          0.001
_refine_ls_shift/su_mean         0.000

loop_
_atom_site_label
_atom_site_type_symbol
_atom_site_fract_x
_atom_site_fract_y
_atom_site_fract_z
_atom_site_U_iso_or_equiv
_atom_site_adp_type
_atom_site_occupancy
_atom_site_site_symmetry_order
_atom_site_calc_flag
_atom_site_refinement_flags_posn
_atom_site_refinement_flags_adp
_atom_site_refinement_flags_occupancy
_atom_site_disorder_assembly
_atom_site_disorder_group
C1 C 0.5910(6) 0.62239(13) 0.4553(5) 0.0676(12) Uani 1 1 d . . . . .
H1 H 0.5905 0.6006 0.3825 0.081 Uiso 1 1 calc R U . . .
C2 C 0.6030(8) 0.66327(14) 0.4076(5) 0.0885(17) Uani 1 1 d . . . . .
H2 H 0.6090 0.6688 0.3026 0.106 Uiso 1 1 calc R U . . .
C3 C 0.6062(7) 0.69618(13) 0.5106(5) 0.0735(13) Uani 1 1 d . . . . .
C4 C 0.6540(12) 0.76928(17) 0.5657(7) 0.155(4) Uani 1 1 d . . . . .
H4A H 0.5566 0.7741 0.6115 0.233 Uiso 1 1 calc R U . . .
H4B H 0.6806 0.7946 0.5139 0.233 Uiso 1 1 calc R U . . .
H4C H 0.7474 0.7616 0.6476 0.233 Uiso 1 1 calc R U . . .
C5 C 0.5861(8) 0.68765(13) 0.6620(5) 0.0849(16) Uani 1 1 d . . . . .
H5 H 0.5809 0.7097 0.7327 0.102 Uiso 1 1 calc R U . . .
C6 C 0.5736(6) 0.64628(13) 0.7089(5) 0.0729(13) Uani 1 1 d . . . . .
H6 H 0.5605 0.6409 0.8121 0.088 Uiso 1 1 calc R U . . .
C7 C 0.5799(4) 0.61268(10) 0.6085(4) 0.0426(8) Uani 1 1 d . . . . .
C8 C 0.7569(4) 0.54967(10) 0.7158(4) 0.0400(8) Uani 1 1 d . . . . .
H8 H 0.8365 0.5656 0.6657 0.048 Uiso 1 1 calc R U . . .
C9 C 0.5781(4) 0.56711(10) 0.6603(4) 0.0388(7) Uani 1 1 d . . . . .
H9 H 0.5211 0.5501 0.5706 0.047 Uiso 1 1 calc R U . . .
C10 C 0.4912(4) 0.56024(10) 0.7987(4) 0.0419(8) Uani 1 1 d . . . . .
C11 C 0.3154(4) 0.56027(12) 0.7787(5) 0.0533(9) Uani 1 1 d . . . . .
C12 C 0.5947(4) 0.55577(10) 0.9416(4) 0.0445(8) Uani 1 1 d . . . . .
C13 C 0.7719(4) 0.50307(11) 0.6851(4) 0.0412(8) Uani 1 1 d . . . . .
C14 C 0.9969(5) 0.45028(12) 0.6730(4) 0.0507(9) Uani 1 1 d . . . . .
C15 C 0.9067(9) 0.34866(18) 0.5695(8) 0.124(2) Uani 1 1 d . . . . .
H15A H 0.7871 0.3481 0.5328 0.187 Uiso 1 1 calc R U . . .
H15B H 0.9468 0.3204 0.5941 0.187 Uiso 1 1 calc R U . . .
H15C H 0.9598 0.3602 0.4883 0.187 Uiso 1 1 calc R U . . .
C16 C 0.9476(7) 0.37537(14) 0.7137(7) 0.0860(15) Uani 1 1 d . . . . .
H16 H 1.0699 0.3756 0.7495 0.103 Uiso 1 1 calc R U . . .
C17 C 0.8655(9) 0.36013(19) 0.8538(8) 0.1034(19) Uani 1 1 d . . . . .
N1 N 0.1722(4) 0.56032(13) 0.7576(5) 0.0839(12) Uani 1 1 d . . . . .
N2 N 0.5556(4) 0.55222(11) 1.0850(4) 0.0649(9) Uani 1 1 d . . . . .
H2A H 0.4520 0.5526 1.0949 0.078 Uiso 1 1 calc R U . . .
H2B H 0.6340 0.5495 1.1674 0.078 Uiso 1 1 calc R U . . .
N3 N 0.9303(3) 0.49073(9) 0.6720(3) 0.0454(7) Uani 1 1 d . . . . .
H3 H 0.9984 0.5110 0.6617 0.054 Uiso 1 1 calc R U . . .
N4 N 0.8914(4) 0.41851(10) 0.6808(4) 0.0648(9) Uani 1 1 d . . . . .
H4 H 0.7854 0.4238 0.6657 0.078 Uiso 1 1 calc R U . . .
O1 O 0.6208(7) 0.73623(10) 0.4544(4) 0.1229(16) Uani 1 1 d . . . . .
O2 O 0.6550(3) 0.47849(8) 0.6759(3) 0.0568(7) Uani 1 1 d . . . . .
O3 O 1.1453(4) 0.44577(9) 0.6680(4) 0.0714(8) Uani 1 1 d . . . . .
O4 O 0.7429(7) 0.37519(18) 0.8834(6) 0.1449(18) Uani 1 1 d . . . . .
O5 O 0.9388(9) 0.3272(2) 0.9161(9) 0.208(3) Uani 1 1 d D . . . .
C18 C 0.836(2) 0.3009(7) 1.0213(19) 0.332(11) Uani 1 1 d D . . . .
H18A H 0.7245 0.3125 1.0186 0.398 Uiso 1 1 calc R U . . .
H18B H 0.8275 0.2712 0.9924 0.398 Uiso 1 1 calc R U . . .
C19 C 0.934(2) 0.3072(8) 1.1545(17) 0.379(14) Uani 1 1 d D . . . .
H19A H 1.0445 0.2967 1.1498 0.569 Uiso 1 1 calc R U . . .
H19B H 0.8919 0.2926 1.2365 0.569 Uiso 1 1 calc R U . . .
H19C H 0.9408 0.3370 1.1772 0.569 Uiso 1 1 calc R U . . .
S1 S 0.80899(11) 0.55657(3) 0.93088(11) 0.0514(3) Uani 1 1 d . . . . .

loop_
_atom_site_aniso_label
_atom_site_aniso_U_11
_atom_site_aniso_U_22
_atom_site_aniso_U_33
_atom_site_aniso_U_23
_atom_site_aniso_U_13
_atom_site_aniso_U_12
C1 0.112(4) 0.052(2) 0.043(2) -0.0032(18) 0.026(2) 0.011(2)
C2 0.165(5) 0.061(3) 0.049(2) 0.005(2) 0.044(3) 0.008(3)
C3 0.122(4) 0.052(2) 0.050(2) 0.002(2) 0.023(2) 0.004(2)
C4 0.325(12) 0.055(3) 0.087(4) -0.001(3) 0.043(6) -0.037(5)
C5 0.162(5) 0.047(2) 0.049(2) -0.0094(19) 0.028(3) -0.009(3)
C6 0.122(4) 0.057(3) 0.043(2) -0.0060(19) 0.024(2) -0.011(2)
C7 0.0446(19) 0.0458(19) 0.0378(18) -0.0039(15) 0.0088(15) 0.0014(15)
C8 0.0350(16) 0.0476(19) 0.0383(17) -0.0060(15) 0.0092(14) -0.0012(14)
C9 0.0352(17) 0.0440(19) 0.0357(17) -0.0081(14) 0.0029(13) -0.0032(14)
C10 0.0356(17) 0.0438(18) 0.0471(19) -0.0048(15) 0.0098(15) -0.0044(14)
C11 0.037(2) 0.059(2) 0.064(2) -0.0036(19) 0.0104(17) -0.0037(17)
C12 0.0439(19) 0.0449(19) 0.047(2) -0.0085(16) 0.0145(16) 0.0014(15)
C13 0.0356(17) 0.053(2) 0.0354(17) -0.0066(15) 0.0087(14) 0.0017(16)
C14 0.050(2) 0.064(2) 0.0365(18) -0.0065(17) 0.0044(16) 0.0101(19)
C15 0.146(6) 0.078(4) 0.144(6) -0.034(4) 0.015(5) 0.024(4)
C16 0.085(3) 0.060(3) 0.104(4) -0.004(3) -0.003(3) 0.014(2)
C17 0.106(5) 0.081(4) 0.121(5) 0.033(4) 0.017(4) 0.022(3)
N1 0.041(2) 0.104(3) 0.107(3) -0.006(2) 0.0164(19) -0.0083(19)
N2 0.059(2) 0.093(3) 0.0471(18) -0.0060(17) 0.0217(15) 0.0000(18)
N3 0.0425(16) 0.0508(17) 0.0463(16) -0.0038(13) 0.0172(13) 0.0051(13)
N4 0.060(2) 0.054(2) 0.077(2) -0.0036(17) 0.0039(17) 0.0157(17)
O1 0.261(5) 0.0524(19) 0.063(2) 0.0075(16) 0.049(3) -0.008(2)
O2 0.0470(15) 0.0503(14) 0.0739(18) -0.0109(13) 0.0135(13) -0.0043(12)
O3 0.0561(17) 0.084(2) 0.075(2) -0.0080(15) 0.0159(14) 0.0262(15)
O4 0.143(4) 0.174(5) 0.121(4) 0.037(3) 0.033(3) 0.019(4)
O5 0.206(7) 0.173(5) 0.254(8) 0.122(5) 0.063(6) 0.060(5)
C18 0.31(2) 0.46(3) 0.238(17) 0.17(2) 0.092(17) -0.015(19)
C19 0.28(2) 0.70(4) 0.174(14) 0.02(2) 0.086(15) 0.01(2)
S1 0.0370(5) 0.0727(7) 0.0427(5) -0.0149(4) 0.0032(4) 0.0026(4)

_geom_special_details            
;
 All esds (except the esd in the dihedral angle between two l.s. planes)
 are estimated using the full covariance matrix.  The cell esds are taken
 into account individually in the estimation of esds in distances, angles
 and torsion angles; correlations between esds in cell parameters are only
 used when they are defined by crystal symmetry.  An approximate (isotropic)
 treatment of cell esds is used for estimating esds involving l.s. planes.
;

loop_
_geom_bond_atom_site_label_1
_geom_bond_atom_site_label_2
_geom_bond_distance
_geom_bond_site_symmetry_2
_geom_bond_publ_flag
C1 C2 1.364(6) . ?
C1 C7 1.372(5) . ?
C1 H1 0.9300 . ?
C2 C3 1.362(6) . ?
C2 H2 0.9300 . ?
C3 O1 1.367(5) . ?
C3 C5 1.371(6) . ?
C4 O1 1.406(6) . ?
C4 H4A 0.9600 . ?
C4 H4B 0.9600 . ?
C4 H4C 0.9600 . ?
C5 C6 1.377(6) . ?
C5 H5 0.9300 . ?
C6 C7 1.375(5) . ?
C6 H6 0.9300 . ?
C7 C9 1.507(5) . ?
C8 C13 1.504(5) . ?
C8 C9 1.537(4) . ?
C8 S1 1.829(3) . ?
C8 H8 0.9800 . ?
C9 C10 1.511(4) . ?
C9 H9 0.9800 . ?
C10 C12 1.356(5) . ?
C10 C11 1.401(5) . ?
C11 N1 1.139(4) . ?
C12 N2 1.336(4) . ?
C12 S1 1.756(3) . ?
C13 O2 1.215(4) . ?
C13 N3 1.366(4) . ?
C14 O3 1.219(4) . ?
C14 N4 1.328(5) . ?
C14 N3 1.386(5) . ?
C15 C16 1.484(7) . ?
C15 H15A 0.9600 . ?
C15 H15B 0.9600 . ?
C15 H15C 0.9600 . ?
C16 N4 1.447(5) . ?
C16 C17 1.560(9) . ?
C16 H16 0.9800 . ?
C17 O4 1.173(7) . ?
C17 O5 1.265(7) . ?
N2 H2A 0.8600 . ?
N2 H2B 0.8600 . ?
N3 H3 0.8600 . ?
N4 H4 0.8600 . ?
O5 C18 1.579(12) . ?
C18 C19 1.279(15) . ?
C18 H18A 0.9700 . ?
C18 H18B 0.9700 . ?
C19 H19A 0.9600 . ?
C19 H19B 0.9600 . ?
C19 H19C 0.9600 . ?

loop_
_geom_angle_atom_site_label_1
_geom_angle_atom_site_label_2
_geom_angle_atom_site_label_3
_geom_angle
_geom_angle_site_symmetry_1
_geom_angle_site_symmetry_3
_geom_angle_publ_flag
C2 C1 C7 121.5(4) . . ?
C2 C1 H1 119.3 . . ?
C7 C1 H1 119.3 . . ?
C3 C2 C1 121.3(4) . . ?
C3 C2 H2 119.4 . . ?
C1 C2 H2 119.4 . . ?
C2 C3 O1 117.9(4) . . ?
C2 C3 C5 118.5(4) . . ?
O1 C3 C5 123.5(4) . . ?
O1 C4 H4A 109.5 . . ?
O1 C4 H4B 109.5 . . ?
H4A C4 H4B 109.5 . . ?
O1 C4 H4C 109.5 . . ?
H4A C4 H4C 109.5 . . ?
H4B C4 H4C 109.5 . . ?
C3 C5 C6 119.6(4) . . ?
C3 C5 H5 120.2 . . ?
C6 C5 H5 120.2 . . ?
C7 C6 C5 122.3(4) . . ?
C7 C6 H6 118.9 . . ?
C5 C6 H6 118.9 . . ?
C1 C7 C6 116.6(3) . . ?
C1 C7 C9 120.2(3) . . ?
C6 C7 C9 123.1(3) . . ?
C13 C8 C9 113.5(3) . . ?
C13 C8 S1 106.5(2) . . ?
C9 C8 S1 106.9(2) . . ?
C13 C8 H8 109.9 . . ?
C9 C8 H8 109.9 . . ?
S1 C8 H8 109.9 . . ?
C7 C9 C10 113.8(3) . . ?
C7 C9 C8 111.8(3) . . ?
C10 C9 C8 105.0(3) . . ?
C7 C9 H9 108.7 . . ?
C10 C9 H9 108.7 . . ?
C8 C9 H9 108.7 . . ?
C12 C10 C11 123.2(3) . . ?
C12 C10 C9 115.4(3) . . ?
C11 C10 C9 121.4(3) . . ?
N1 C11 C10 177.9(4) . . ?
N2 C12 C10 129.1(3) . . ?
N2 C12 S1 117.6(3) . . ?
C10 C12 S1 113.3(3) . . ?
O2 C13 N3 123.0(3) . . ?
O2 C13 C8 123.2(3) . . ?
N3 C13 C8 113.7(3) . . ?
O3 C14 N4 124.2(4) . . ?
O3 C14 N3 119.5(4) . . ?
N4 C14 N3 116.2(3) . . ?
C16 C15 H15A 109.5 . . ?
C16 C15 H15B 109.5 . . ?
H15A C15 H15B 109.5 . . ?
C16 C15 H15C 109.5 . . ?
H15A C15 H15C 109.5 . . ?
H15B C15 H15C 109.5 . . ?
N4 C16 C15 111.1(4) . . ?
N4 C16 C17 106.1(4) . . ?
C15 C16 C17 114.2(5) . . ?
N4 C16 H16 108.4 . . ?
C15 C16 H16 108.4 . . ?
C17 C16 H16 108.4 . . ?
O4 C17 O5 126.1(7) . . ?
O4 C17 C16 123.2(5) . . ?
O5 C17 C16 110.2(6) . . ?
C12 N2 H2A 120.0 . . ?
C12 N2 H2B 120.0 . . ?
H2A N2 H2B 120.0 . . ?
C13 N3 C14 129.3(3) . . ?
C13 N3 H3 115.3 . . ?
C14 N3 H3 115.3 . . ?
C14 N4 C16 122.7(4) . . ?
C14 N4 H4 118.7 . . ?
C16 N4 H4 118.7 . . ?
C3 O1 C4 117.7(4) . . ?
C17 O5 C18 114.7(10) . . ?
C19 C18 O5 97.1(14) . . ?
C19 C18 H18A 112.3 . . ?
O5 C18 H18A 112.3 . . ?
C19 C18 H18B 112.3 . . ?
O5 C18 H18B 112.3 . . ?
H18A C18 H18B 109.9 . . ?
C18 C19 H19A 109.5 . . ?
C18 C19 H19B 109.5 . . ?
H19A C19 H19B 109.5 . . ?
C18 C19 H19C 109.5 . . ?
H19A C19 H19C 109.5 . . ?
H19B C19 H19C 109.5 . . ?
C12 S1 C8 90.79(15) . . ?

loop_
_geom_hbond_atom_site_label_D
_geom_hbond_atom_site_label_H
_geom_hbond_atom_site_label_A
_geom_hbond_distance_DH
_geom_hbond_distance_HA
_geom_hbond_distance_DA
_geom_hbond_angle_DHA
_geom_hbond_site_symmetry_A
N3 H3 N1 0.86 2.15 2.942(5) 152.0 1_655
N2 H2A O2 0.86 2.50 3.071(4) 124.4 3_667
N2 H2B O3 0.86 2.06 2.899(5) 164.6 3_767
N4 H4 O2 0.86 2.04 2.688(4) 132.1 .

_refine_diff_density_max         0.349
_refine_diff_density_min         -0.274
_refine_diff_density_rms         0.057

_shelx_res_file                  
;

    ZY170901-auto.res created by SHELXL-2014/7


TITL ZY170901_a.res in P2(1)/c
CELL 0.71073 8.1029 31.5730 8.6015 90.000 101.122 90.000
ZERR 4.00 0.0009 0.0032 0.0008 0.000 0.003 0.000
LATT 1
SYMM -x, y+1/2, -z+1/2
SFAC C  H  N  O  S
UNIT 76  88  16  20  4
omit  2 1 0
omit 0 2 0
L.S. 10
ACTA
BOND $H
FMAP 2
PLAN 20
SIZE 0.26 0.24 0.20
EQIV $1 x+1, y, z
HTAB N3 N1_$1
EQIV $2 -x+1, -y+1, -z+2
HTAB N2 O2_$2
EQIV $3 -x+2, -y+1, -z+2
HTAB N2 O3_$3
HTAB N4 O2
dang 2.43 o5 c19
DFIX 1.53 O5 C18 C18 C19
TEMP 23.000
WGHT    0.083200    1.882300
FVAR       0.69256
C1    1    0.591044    0.622386    0.455342    11.00000    0.11200    0.05198 =
         0.04333   -0.00322    0.02635    0.01082
AFIX  43
H1    2    0.590459    0.600591    0.382504    11.00000   -1.20000
AFIX   0
C2    1    0.602959    0.663270    0.407554    11.00000    0.16506    0.06081 =
         0.04902    0.00514    0.04439    0.00782
AFIX  43
H2    2    0.608996    0.668796    0.302597    11.00000   -1.20000
AFIX   0
C3    1    0.606192    0.696176    0.510559    11.00000    0.12169    0.05178 =
         0.04978    0.00243    0.02348    0.00356
C4    1    0.653980    0.769275    0.565687    11.00000    0.32500    0.05506 =
         0.08670   -0.00085    0.04261   -0.03722
AFIX 137
H4A   2    0.556600    0.774128    0.611529    11.00000   -1.50000
H4B   2    0.680582    0.794612    0.513933    11.00000   -1.50000
H4C   2    0.747436    0.761645    0.647552    11.00000   -1.50000
AFIX   0
C5    1    0.586086    0.687653    0.662027    11.00000    0.16153    0.04709 =
         0.04921   -0.00941    0.02835   -0.00866
AFIX  43
H5    2    0.580884    0.709684    0.732685    11.00000   -1.20000
AFIX   0
C6    1    0.573639    0.646278    0.708940    11.00000    0.12233    0.05710 =
         0.04274   -0.00596    0.02439   -0.01074
AFIX  43
H6    2    0.560543    0.640858    0.812143    11.00000   -1.20000
AFIX   0
C7    1    0.579901    0.612683    0.608472    11.00000    0.04457    0.04579 =
         0.03783   -0.00388    0.00877    0.00140
C8    1    0.756886    0.549669    0.715837    11.00000    0.03497    0.04755 =
         0.03831   -0.00599    0.00921   -0.00116
AFIX  13
H8    2    0.836463    0.565553    0.665712    11.00000   -1.20000
AFIX   0
C9    1    0.578063    0.567107    0.660330    11.00000    0.03517    0.04397 =
         0.03568   -0.00806    0.00293   -0.00323
AFIX  13
H9    2    0.521055    0.550076    0.570625    11.00000   -1.20000
AFIX   0
C10   1    0.491172    0.560235    0.798671    11.00000    0.03563    0.04377 =
         0.04705   -0.00476    0.00976   -0.00438
C11   1    0.315404    0.560269    0.778673    11.00000    0.03663    0.05891 =
         0.06448   -0.00364    0.01038   -0.00370
C12   1    0.594734    0.555771    0.941625    11.00000    0.04385    0.04494 =
         0.04693   -0.00851    0.01454    0.00138
C13   1    0.771934    0.503069    0.685118    11.00000    0.03565    0.05331 =
         0.03541   -0.00658    0.00870    0.00171
C14   1    0.996939    0.450280    0.672987    11.00000    0.05027    0.06373 =
         0.03647   -0.00652    0.00445    0.01014
C15   1    0.906695    0.348657    0.569506    11.00000    0.14573    0.07845 =
         0.14360   -0.03365    0.01474    0.02381
AFIX 137
H15A  2    0.787059    0.348112    0.532818    11.00000   -1.50000
H15B  2    0.946822    0.320369    0.594086    11.00000   -1.50000
H15C  2    0.959770    0.360205    0.488305    11.00000   -1.50000
AFIX   0
C16   1    0.947551    0.375375    0.713724    11.00000    0.08489    0.06015 =
         0.10436   -0.00410   -0.00319    0.01447
AFIX  13
H16   2    1.069933    0.375595    0.749509    11.00000   -1.20000
AFIX   0
C17   1    0.865531    0.360132    0.853767    11.00000    0.10632    0.08125 =
         0.12056    0.03319    0.01685    0.02197
N1    3    0.172214    0.560324    0.757611    11.00000    0.04078    0.10443 =
         0.10724   -0.00600    0.01644   -0.00826
N2    3    0.555562    0.552222    1.085012    11.00000    0.05890    0.09322 =
         0.04713   -0.00596    0.02172   -0.00004
AFIX  93
H2A   2    0.451958    0.552633    1.094876    11.00000   -1.20000
H2B   2    0.633955    0.549526    1.167433    11.00000   -1.20000
AFIX   0
N3    3    0.930290    0.490728    0.672044    11.00000    0.04252    0.05081 =
         0.04627   -0.00381    0.01722    0.00513
AFIX  43
H3    2    0.998404    0.510966    0.661750    11.00000   -1.20000
AFIX   0
N4    3    0.891422    0.418514    0.680810    11.00000    0.05975    0.05432 =
         0.07658   -0.00359    0.00391    0.01575
AFIX  43
H4    2    0.785411    0.423805    0.665693    11.00000   -1.20000
AFIX   0
O1    4    0.620758    0.736225    0.454419    11.00000    0.26096    0.05240 =
         0.06254    0.00755    0.04944   -0.00781
O2    4    0.654988    0.478493    0.675901    11.00000    0.04696    0.05033 =
         0.07388   -0.01091    0.01353   -0.00432
O3    4    1.145255    0.445767    0.668012    11.00000    0.05610    0.08380 =
         0.07548   -0.00804    0.01585    0.02622
O4    4    0.742931    0.375187    0.883357    11.00000    0.14284    0.17360 =
         0.12107    0.03662    0.03286    0.01863
O5    4    0.938845    0.327177    0.916143    11.00000    0.20587    0.17275 =
         0.25408    0.12166    0.06265    0.06006
C18   1    0.835856    0.300911    1.021311    11.00000    0.30922    0.46419 =
         0.23793    0.16558    0.09206   -0.01456
AFIX  23
H18A  2    0.724497    0.312514    1.018624    11.00000   -1.20000
H18B  2    0.827470    0.271183    0.992406    11.00000   -1.20000
AFIX   0
C19   1    0.934386    0.307176    1.154502    11.00000    0.28497    0.69533 =
         0.17359    0.02235    0.08633    0.01428
AFIX 137
H19A  2    1.044480    0.296660    1.149804    11.00000   -1.50000
H19B  2    0.891853    0.292602    1.236490    11.00000   -1.50000
H19C  2    0.940772    0.336968    1.177174    11.00000   -1.50000
AFIX   0
S1    5    0.808989    0.556575    0.930878    11.00000    0.03700    0.07269 =
         0.04271   -0.01494    0.00317    0.00256
HKLF 4 1 1 0 0 0 1 0 0 0 1

REM  ZY170901_a.res in P2(1)/c
REM R1 =  0.0851 for    2942 Fo > 4sig(Fo)  and  0.1481 for all    4949 data
REM    265 parameters refined using      3 restraints

END

WGHT      0.0832      1.8886

REM Highest difference peak  0.349,  deepest hole -0.274,  1-sigma level  0.057
Q1    1   0.8982  0.3239  1.1016  11.00000  0.05    0.35
Q2    1   0.9325  0.2694  1.0965  11.00000  0.05    0.30
Q3    1   0.8967  0.5572  1.0067  11.00000  0.05    0.30
Q4    1   0.9481  0.3450  0.7757  11.00000  0.05    0.28
Q5    1   0.9961  0.3515  0.8093  11.00000  0.05    0.27
Q6    1   1.1360  0.3348  0.8744  11.00000  0.05    0.27
Q7    1   0.8371  0.5229  0.9604  11.00000  0.05    0.24
Q8    1   1.0509  0.3147  0.7612  11.00000  0.05    0.24
Q9    1   0.8599  0.5812  1.0112  11.00000  0.05    0.21
Q10   1   0.7648  0.5909  0.8968  11.00000  0.05    0.21
Q11   1   0.8519  0.3085  0.7531  11.00000  0.05    0.20
Q12   1   0.7002  0.6406  0.7128  11.00000  0.05    0.20
Q13   1   0.6132  0.4964  0.5590  11.00000  0.05    0.20
Q14   1   0.9384  0.3142  0.7002  11.00000  0.05    0.19
Q15   1   0.5257  0.5273  0.8566  11.00000  0.05    0.19
Q16   1   0.6761  0.5616  0.6769  11.00000  0.05    0.18
Q17   1   0.8068  0.3085  1.0821  11.00000  0.05    0.18
Q18   1   0.7215  0.5231  0.9003  11.00000  0.05    0.18
Q19   1   0.7350  0.6163  0.8816  11.00000  0.05    0.18
Q20   1   0.7028  0.6307  0.8132  11.00000  0.05    0.18
;
_shelx_res_checksum              2796
####################################################################### 
# 
# This file contains crystal structure data downloaded from the 
# Cambridge Structural Database (CSD) hosted by the Cambridge 
# Crystallographic Data Centre (CCDC).
# 
# Full information about CCDC data access policies and citation 
# guidelines are available at http://www.ccdc.cam.ac.uk/access/V1 
# 
# Audit and citation data items may have been added by the CCDC. 
# Please retain this information to preserve the provenance of 
# this file and to allow appropriate attribution of the data. 
# 
#######################################################################

data_3g
_database_code_depnum_ccdc_archive 'CCDC 1823987'
_audit_update_record             
;
2018-02-14 deposited with the CCDC.
2018-06-13 downloaded from the CCDC.
;

_audit_creation_method           SHELXL-2014/7
_shelx_SHELXL_version_number     2014/7
_chemical_name_systematic        ?
_chemical_name_common            ?
_chemical_melting_point          ?
_chemical_formula_moiety         'C18 H18 N4 O4 S'
_chemical_formula_sum            'C18 H18 N4 O4 S'
_chemical_formula_weight         386.42

loop_
_atom_type_symbol
_atom_type_description
_atom_type_scat_dispersion_real
_atom_type_scat_dispersion_imag
_atom_type_scat_source
C C 0.0033 0.0016 'International Tables Vol C Tables 4.2.6.8 and 6.1.1.4'
H H 0.0000 0.0000 'International Tables Vol C Tables 4.2.6.8 and 6.1.1.4'
N N 0.0061 0.0033 'International Tables Vol C Tables 4.2.6.8 and 6.1.1.4'
O O 0.0106 0.0060 'International Tables Vol C Tables 4.2.6.8 and 6.1.1.4'
S S 0.1246 0.1234 'International Tables Vol C Tables 4.2.6.8 and 6.1.1.4'

_space_group_crystal_system      triclinic
_space_group_IT_number           2
_space_group_name_H-M_alt        'P -1'
_space_group_name_Hall           '-P 1'

_shelx_space_group_comment       
; 
The symmetry employed for this shelxl refinement is uniquely defined 
by the following loop, which should always be used as a source of 
symmetry information in preference to the above space-group names. 
They are only intended as comments. 
;

loop_
_space_group_symop_operation_xyz
'x, y, z'
'-x, -y, -z'

_cell_length_a                   6.3930(4)
_cell_length_b                   12.5630(6)
_cell_length_c                   13.1829(7)
_cell_angle_alpha                69.1600(15)
_cell_angle_beta                 76.3073(18)
_cell_angle_gamma                84.3478(17)
_cell_volume                     961.28(9)
_cell_formula_units_Z            2
_cell_measurement_temperature    296(2)
_cell_measurement_reflns_used    4656
_cell_measurement_theta_min      2.81
_cell_measurement_theta_max      23.96

_exptl_crystal_description       block
_exptl_crystal_colour            yellow
_exptl_crystal_density_meas      ?
_exptl_crystal_density_method    ?
_exptl_crystal_density_diffrn    1.335
_exptl_crystal_F_000             404
_exptl_transmission_factor_min   ?
_exptl_transmission_factor_max   ?
_exptl_crystal_size_max          0.260
_exptl_crystal_size_mid          0.240
_exptl_crystal_size_min          0.200
_exptl_absorpt_coefficient_mu    0.199
_shelx_estimated_absorpt_T_min   0.950
_shelx_estimated_absorpt_T_max   0.961
_exptl_absorpt_correction_type   multi-scan
_exptl_absorpt_correction_T_min  0.950
_exptl_absorpt_correction_T_max  0.961
_exptl_absorpt_process_details   sadabs
_exptl_absorpt_special_details   ?
_diffrn_ambient_temperature      296(2)
_diffrn_radiation_wavelength     0.71073
_diffrn_radiation_type           MoK\a
_diffrn_radiation_source         'fine-focus sealed tube'
_diffrn_measurement_device_type  'CCD area detector'
_diffrn_measurement_method       'phi and omega scans'
_diffrn_detector_area_resol_mean ?
_diffrn_reflns_number            15143
_diffrn_reflns_av_unetI/netI     0.0551
_diffrn_reflns_av_R_equivalents  0.0404
_diffrn_reflns_limit_h_min       -8
_diffrn_reflns_limit_h_max       8
_diffrn_reflns_limit_k_min       -16
_diffrn_reflns_limit_k_max       15
_diffrn_reflns_limit_l_min       -17
_diffrn_reflns_limit_l_max       17
_diffrn_reflns_theta_min         2.811
_diffrn_reflns_theta_max         27.499
_diffrn_reflns_theta_full        25.242
_diffrn_measured_fraction_theta_max 0.995
_diffrn_measured_fraction_theta_full 0.996
_diffrn_reflns_Laue_measured_fraction_max 0.995
_diffrn_reflns_Laue_measured_fraction_full 0.996
_diffrn_reflns_point_group_measured_fraction_max 0.995
_diffrn_reflns_point_group_measured_fraction_full 0.996
_reflns_number_total             4392
_reflns_number_gt                2655
_reflns_threshold_expression     'I > 2\s(I)'
_reflns_Friedel_coverage         0.000
_reflns_Friedel_fraction_max     .
_reflns_Friedel_fraction_full    .

_reflns_special_details          
; 
 Reflections were merged by SHELXL according to the crystal 
 class for the calculation of statistics and refinement. 
  
 _reflns_Friedel_fraction is defined as the number of unique 
 Friedel pairs measured divided by the number that would be 
 possible theoretically, ignoring centric projections and 
 systematic absences. 
;

_computing_data_collection       'Bruker APEX2'
_computing_cell_refinement       'Bruker SAINT'
_computing_data_reduction        'Bruker SAINT'
_computing_structure_solution    'SHELXS-97 (Sheldrick 2008)'
_computing_structure_refinement  'SHELXL-2014/7 (Sheldrick, 2014)'
_computing_molecular_graphics    'Bruker SHELXTL'
_computing_publication_material  'Bruker SHELXTL'
_refine_special_details          ?
_refine_ls_structure_factor_coef Fsqd
_refine_ls_matrix_type           full
_refine_ls_weighting_scheme      calc
_refine_ls_weighting_details     
'w=1/[\s^2^(Fo^2^)+(0.0960P)^2^+0.5324P] where P=(Fo^2^+2Fc^2^)/3'
_atom_sites_solution_primary     ?
_atom_sites_solution_secondary   ?
_atom_sites_solution_hydrogens   geom
_refine_ls_hydrogen_treatment    constr
_refine_ls_extinction_method     none
_refine_ls_extinction_coef       .
_refine_ls_number_reflns         4392
_refine_ls_number_parameters     245
_refine_ls_number_restraints     343
_refine_ls_R_factor_all          0.1187
_refine_ls_R_factor_gt           0.0663
_refine_ls_wR_factor_ref         0.1996
_refine_ls_wR_factor_gt          0.1723
_refine_ls_goodness_of_fit_ref   1.021
_refine_ls_restrained_S_all      1.103
_refine_ls_shift/su_max          0.001
_refine_ls_shift/su_mean         0.000

loop_
_atom_site_label
_atom_site_type_symbol
_atom_site_fract_x
_atom_site_fract_y
_atom_site_fract_z
_atom_site_U_iso_or_equiv
_atom_site_adp_type
_atom_site_occupancy
_atom_site_site_symmetry_order
_atom_site_calc_flag
_atom_site_refinement_flags_posn
_atom_site_refinement_flags_adp
_atom_site_refinement_flags_occupancy
_atom_site_disorder_assembly
_atom_site_disorder_group
C1 C 0.7955(6) 0.9996(3) 0.7771(3) 0.0622(9) Uani 1 1 d . U . . .
H1 H 0.6875 0.9779 0.8413 0.075 Uiso 1 1 calc R U . . .
C2 C 0.7548(6) 1.0847(3) 0.6821(3) 0.0675(9) Uani 1 1 d . U . . .
H2 H 0.6196 1.1198 0.6840 0.081 Uiso 1 1 calc R U . . .
C3 C 0.9096(6) 1.1183(3) 0.5858(3) 0.0533(8) Uani 1 1 d . U . . .
C4 C 0.8590(7) 1.2108(3) 0.4834(3) 0.0794(11) Uani 1 1 d . U . . .
H4A H 0.7123 1.2361 0.4998 0.119 Uiso 0.5 1 calc R U P . .
H4B H 0.9534 1.2736 0.4617 0.119 Uiso 0.5 1 calc R U P . .
H4C H 0.8792 1.1811 0.4239 0.119 Uiso 0.5 1 calc R U P . .
H4D H 0.9843 1.2245 0.4238 0.119 Uiso 0.5 1 calc R U P . .
H4E H 0.7432 1.1870 0.4619 0.119 Uiso 0.5 1 calc R U P . .
H4F H 0.8175 1.2795 0.4997 0.119 Uiso 0.5 1 calc R U P . .
C5 C 1.1072(6) 1.0662(3) 0.5868(3) 0.0607(9) Uani 1 1 d . U . . .
H5 H 1.2152 1.0887 0.5226 0.073 Uiso 1 1 calc R U . . .
C6 C 1.1521(5) 0.9809(3) 0.6803(2) 0.0523(7) Uani 1 1 d . U . . .
H6 H 1.2880 0.9466 0.6781 0.063 Uiso 1 1 calc R U . . .
C7 C 0.9952(5) 0.9470(2) 0.7766(2) 0.0412(6) Uani 1 1 d . U . . .
C8 C 1.2071(5) 0.7806(2) 1.0315(2) 0.0471(7) Uani 1 1 d . U . . .
C9 C 1.1793(4) 0.8752(2) 0.9395(2) 0.0423(6) Uani 1 1 d . U . . .
C10 C 1.2601(4) 0.9834(3) 0.9201(2) 0.0434(7) Uani 1 1 d . U . . .
C11 C 1.0388(5) 0.8561(2) 0.8786(2) 0.0414(6) Uani 1 1 d . U . . .
C12 C 0.9550(5) 0.7487(2) 0.9271(2) 0.0445(7) Uani 1 1 d . U . . .
C13 C 0.7988(5) 0.6899(2) 0.9014(2) 0.0467(7) Uani 1 1 d . U . . .
C14 C 0.5868(5) 0.7101(3) 0.7574(2) 0.0497(7) Uani 1 1 d . U . . .
C15 C 0.3168(6) 0.5798(3) 0.7809(3) 0.0563(8) Uani 1 1 d . U . . .
H15A H 0.2644 0.6441 0.7255 0.068 Uiso 1 1 calc R U . . .
H15B H 0.1959 0.5494 0.8423 0.068 Uiso 1 1 calc R U . . .
C16 C 0.4032(7) 0.4901(3) 0.7308(3) 0.0653(9) Uani 1 1 d . U . . .
C17 C 0.3262(11) 0.3719(5) 0.6443(6) 0.1337(18) Uani 1 1 d D U . . .
H17A H 0.3184 0.3015 0.7073 0.160 Uiso 1 1 calc R U . . .
H17B H 0.4725 0.3808 0.6004 0.160 Uiso 1 1 calc R U . . .
C18 C 0.1729(14) 0.3708(8) 0.5757(8) 0.202(3) Uani 1 1 d D U . . .
H18A H 0.0309 0.3552 0.6219 0.304 Uiso 1 1 calc R U . . .
H18B H 0.2164 0.3129 0.5429 0.304 Uiso 1 1 calc R U . . .
H18C H 0.1725 0.4437 0.5181 0.304 Uiso 1 1 calc R U . . .
N1 N 1.3287(5) 0.7711(2) 1.1031(2) 0.0684(8) Uani 1 1 d . . . . .
H1A H 1.4029 0.8280 1.0956 0.082 Uiso 1 1 calc R U . . .
H1B H 1.3334 0.7081 1.1571 0.082 Uiso 1 1 calc R U . . .
N2 N 1.3241(4) 1.0696(2) 0.9085(2) 0.0581(7) Uani 1 1 d . . . . .
N3 N 0.7426(4) 0.7412(2) 0.8016(2) 0.0542(7) Uani 1 1 d . . . . .
H3 H 0.8125 0.8018 0.7589 0.065 Uiso 1 1 calc R U . . .
N4 N 0.4753(4) 0.6184(2) 0.8203(2) 0.0561(7) Uani 1 1 d . . . . .
H4 H 0.4974 0.5813 0.8857 0.067 Uiso 1 1 calc R U . . .
O1 O 0.7252(4) 0.59864(18) 0.96703(19) 0.0653(7) Uani 1 1 d . . . . .
O2 O 0.5629(4) 0.7701(2) 0.66591(19) 0.0771(8) Uani 1 1 d . . . . .
O3 O 0.5732(5) 0.4422(2) 0.7357(2) 0.0901(9) Uani 1 1 d . . . . .
O4 O 0.2599(5) 0.4704(3) 0.6825(3) 0.0945(10) Uani 1 1 d . . . . .
S1 S 1.05294(14) 0.66964(6) 1.04492(7) 0.0546(3) Uani 1 1 d . . . . .

loop_
_atom_site_aniso_label
_atom_site_aniso_U_11
_atom_site_aniso_U_22
_atom_site_aniso_U_33
_atom_site_aniso_U_23
_atom_site_aniso_U_13
_atom_site_aniso_U_12
C1 0.0542(17) 0.0614(17) 0.0487(16) -0.0008(14) -0.0025(14) 0.0114(14)
C2 0.0608(19) 0.0652(19) 0.0593(19) -0.0051(16) -0.0131(16) 0.0162(16)
C3 0.0674(19) 0.0457(16) 0.0448(16) -0.0072(13) -0.0221(14) 0.0003(14)
C4 0.102(3) 0.071(2) 0.054(2) 0.0000(18) -0.031(2) 0.004(2)
C5 0.0627(19) 0.0626(18) 0.0420(16) -0.0041(14) -0.0036(14) -0.0057(15)
C6 0.0446(15) 0.0560(16) 0.0459(15) -0.0065(13) -0.0085(13) 0.0011(13)
C7 0.0435(14) 0.0380(13) 0.0401(13) -0.0094(11) -0.0108(11) -0.0023(11)
C8 0.0503(16) 0.0444(15) 0.0483(16) -0.0116(13) -0.0195(13) -0.0029(12)
C9 0.0406(14) 0.0410(14) 0.0428(14) -0.0089(11) -0.0124(12) -0.0018(11)
C10 0.0377(14) 0.0450(15) 0.0441(15) -0.0089(12) -0.0117(12) -0.0026(12)
C11 0.0411(14) 0.0408(13) 0.0381(13) -0.0105(11) -0.0062(11) 0.0013(11)
C12 0.0515(16) 0.0413(14) 0.0404(14) -0.0105(11) -0.0141(12) -0.0029(12)
C13 0.0542(17) 0.0411(15) 0.0435(15) -0.0094(12) -0.0162(13) -0.0013(13)
C14 0.0553(18) 0.0525(17) 0.0392(15) -0.0073(13) -0.0172(13) -0.0056(14)
C15 0.069(2) 0.0488(17) 0.0520(18) -0.0091(14) -0.0259(16) -0.0059(15)
C16 0.088(3) 0.0491(18) 0.057(2) -0.0084(15) -0.0269(18) -0.0041(18)
C17 0.169(5) 0.118(4) 0.142(4) -0.074(3) -0.043(4) 0.002(3)
C18 0.246(8) 0.183(7) 0.240(8) -0.126(6) -0.084(7) -0.008(6)
N1 0.085(2) 0.0503(16) 0.0733(19) -0.0014(14) -0.0503(17) -0.0108(14)
N2 0.0512(16) 0.0526(16) 0.0691(18) -0.0165(14) -0.0149(13) -0.0066(13)
N3 0.0612(17) 0.0535(15) 0.0420(14) -0.0002(11) -0.0186(12) -0.0188(12)
N4 0.0713(18) 0.0521(15) 0.0432(14) -0.0002(12) -0.0275(13) -0.0183(13)
O1 0.0948(18) 0.0444(12) 0.0562(13) 0.0025(10) -0.0384(13) -0.0204(12)
O2 0.0820(17) 0.0857(17) 0.0503(14) 0.0118(12) -0.0322(12) -0.0303(14)
O3 0.098(2) 0.0695(17) 0.095(2) -0.0183(15) -0.0300(18) 0.0207(16)
O4 0.117(2) 0.089(2) 0.111(2) -0.0592(19) -0.048(2) -0.0033(17)
S1 0.0719(6) 0.0402(4) 0.0506(5) -0.0018(3) -0.0293(4) -0.0099(4)

_geom_special_details            
; 
 All esds (except the esd in the dihedral angle between two l.s. planes) 
 are estimated using the full covariance matrix.  The cell esds are taken 
 into account individually in the estimation of esds in distances, angles 
 and torsion angles; correlations between esds in cell parameters are only 
 used when they are defined by crystal symmetry.  An approximate (isotropic) 
 treatment of cell esds is used for estimating esds involving l.s. planes. 
;

loop_
_geom_bond_atom_site_label_1
_geom_bond_atom_site_label_2
_geom_bond_distance
_geom_bond_site_symmetry_2
_geom_bond_publ_flag
C1 C7 1.378(4) . ?
C1 C2 1.387(4) . ?
C1 H1 0.9300 . ?
C2 C3 1.370(5) . ?
C2 H2 0.9300 . ?
C3 C5 1.365(5) . ?
C3 C4 1.514(4) . ?
C4 H4A 0.9600 . ?
C4 H4B 0.9600 . ?
C4 H4C 0.9600 . ?
C4 H4D 0.9600 . ?
C4 H4E 0.9600 . ?
C4 H4F 0.9600 . ?
C5 C6 1.385(4) . ?
C5 H5 0.9300 . ?
C6 C7 1.377(4) . ?
C6 H6 0.9300 . ?
C7 C11 1.487(4) . ?
C8 N1 1.327(4) . ?
C8 C9 1.396(4) . ?
C8 S1 1.720(3) . ?
C9 C10 1.417(4) . ?
C9 C11 1.425(4) . ?
C10 N2 1.142(4) . ?
C11 C12 1.372(4) . ?
C12 C13 1.463(4) . ?
C12 S1 1.741(3) . ?
C13 O1 1.222(3) . ?
C13 N3 1.359(4) . ?
C14 O2 1.210(4) . ?
C14 N4 1.314(4) . ?
C14 N3 1.413(4) . ?
C15 N4 1.435(4) . ?
C15 C16 1.498(5) . ?
C15 H15A 0.9700 . ?
C15 H15B 0.9700 . ?
C16 O3 1.194(5) . ?
C16 O4 1.319(5) . ?
C17 O4 1.484(6) . ?
C17 C18 1.485(5) . ?
C17 H17A 0.9700 . ?
C17 H17B 0.9700 . ?
C18 H18A 0.9600 . ?
C18 H18B 0.9600 . ?
C18 H18C 0.9600 . ?
N1 H1A 0.8600 . ?
N1 H1B 0.8600 . ?
N3 H3 0.8600 . ?
N4 H4 0.8600 . ?

loop_
_geom_angle_atom_site_label_1
_geom_angle_atom_site_label_2
_geom_angle_atom_site_label_3
_geom_angle
_geom_angle_site_symmetry_1
_geom_angle_site_symmetry_3
_geom_angle_publ_flag
C7 C1 C2 120.3(3) . . ?
C7 C1 H1 119.8 . . ?
C2 C1 H1 119.8 . . ?
C3 C2 C1 121.4(3) . . ?
C3 C2 H2 119.3 . . ?
C1 C2 H2 119.3 . . ?
C5 C3 C2 117.6(3) . . ?
C5 C3 C4 122.4(3) . . ?
C2 C3 C4 120.0(3) . . ?
C3 C4 H4A 109.5 . . ?
C3 C4 H4B 109.5 . . ?
H4A C4 H4B 109.5 . . ?
C3 C4 H4C 109.5 . . ?
H4A C4 H4C 109.5 . . ?
H4B C4 H4C 109.5 . . ?
C3 C4 H4D 109.5 . . ?
H4A C4 H4D 141.1 . . ?
H4B C4 H4D 56.3 . . ?
H4C C4 H4D 56.3 . . ?
C3 C4 H4E 109.5 . . ?
H4A C4 H4E 56.3 . . ?
H4B C4 H4E 141.1 . . ?
H4C C4 H4E 56.3 . . ?
H4D C4 H4E 109.5 . . ?
C3 C4 H4F 109.5 . . ?
H4A C4 H4F 56.3 . . ?
H4B C4 H4F 56.3 . . ?
H4C C4 H4F 141.1 . . ?
H4D C4 H4F 109.5 . . ?
H4E C4 H4F 109.5 . . ?
C3 C5 C6 122.2(3) . . ?
C3 C5 H5 118.9 . . ?
C6 C5 H5 118.9 . . ?
C7 C6 C5 119.9(3) . . ?
C7 C6 H6 120.1 . . ?
C5 C6 H6 120.1 . . ?
C6 C7 C1 118.6(3) . . ?
C6 C7 C11 121.2(3) . . ?
C1 C7 C11 120.3(2) . . ?
N1 C8 C9 128.1(3) . . ?
N1 C8 S1 121.5(2) . . ?
C9 C8 S1 110.4(2) . . ?
C8 C9 C10 121.7(3) . . ?
C8 C9 C11 113.8(2) . . ?
C10 C9 C11 123.9(2) . . ?
N2 C10 C9 177.5(3) . . ?
C12 C11 C9 111.6(2) . . ?
C12 C11 C7 127.4(3) . . ?
C9 C11 C7 120.9(2) . . ?
C11 C12 C13 133.1(3) . . ?
C11 C12 S1 111.9(2) . . ?
C13 C12 S1 114.9(2) . . ?
O1 C13 N3 122.4(3) . . ?
O1 C13 C12 120.7(3) . . ?
N3 C13 C12 116.9(3) . . ?
O2 C14 N4 124.7(3) . . ?
O2 C14 N3 118.3(3) . . ?
N4 C14 N3 117.0(3) . . ?
N4 C15 C16 112.7(3) . . ?
N4 C15 H15A 109.0 . . ?
C16 C15 H15A 109.0 . . ?
N4 C15 H15B 109.0 . . ?
C16 C15 H15B 109.0 . . ?
H15A C15 H15B 107.8 . . ?
O3 C16 O4 125.2(4) . . ?
O3 C16 C15 125.4(4) . . ?
O4 C16 C15 109.3(3) . . ?
O4 C17 C18 105.8(5) . . ?
O4 C17 H17A 110.6 . . ?
C18 C17 H17A 110.6 . . ?
O4 C17 H17B 110.6 . . ?
C18 C17 H17B 110.6 . . ?
H17A C17 H17B 108.7 . . ?
C17 C18 H18A 109.5 . . ?
C17 C18 H18B 109.5 . . ?
H18A C18 H18B 109.5 . . ?
C17 C18 H18C 109.5 . . ?
H18A C18 H18C 109.5 . . ?
H18B C18 H18C 109.5 . . ?
C8 N1 H1A 120.0 . . ?
C8 N1 H1B 120.0 . . ?
H1A N1 H1B 120.0 . . ?
C13 N3 C14 129.9(3) . . ?
C13 N3 H3 115.1 . . ?
C14 N3 H3 115.1 . . ?
C14 N4 C15 120.5(3) . . ?
C14 N4 H4 119.7 . . ?
C15 N4 H4 119.7 . . ?
C16 O4 C17 111.2(4) . . ?
C8 S1 C12 92.23(14) . . ?

loop_
_geom_hbond_atom_site_label_D
_geom_hbond_atom_site_label_H
_geom_hbond_atom_site_label_A
_geom_hbond_distance_DH
_geom_hbond_distance_HA
_geom_hbond_distance_DA
_geom_hbond_angle_DHA
_geom_hbond_site_symmetry_A
N1 H1A N2 0.86 2.25 3.073(4) 161.1 2_877
N1 H1B O3 0.86 2.05 2.887(4) 165.0 2_767
N4 H4 O1 0.86 2.07 2.720(3) 131.8 .

_refine_diff_density_max         0.657
_refine_diff_density_min         -0.443
_refine_diff_density_rms         0.055

_shelx_res_file                  
; 
  
    ZY171009.res created by SHELXL-2014/7 
  
  
TITL ZY171009 in P-1 
CELL 0.71073   6.39300  12.56300  13.18290  69.1600  76.3073  84.3478 
ZERR   2.00   0.00040   0.00060   0.00070   0.0015   0.0018   0.0017 
LATT 1 
SFAC C  H  N  O  S 
UNIT 36  36  8  8   2 
L.S. 10 
ACTA 
BOND   $H 
OMIT  0   0   1 
OMIT   0   1   0 
OMIT   1   1   2 
FMAP 2 
SIZE  0.26  0.24  0.20 
SIMU  0.01  0.02  3.8 $C 
PLAN 20 
DFIX  1.530 0.005   C17 C18 
EQIV $1 -x+3, -y+2, -z+2 
HTAB N1 N2_$1 
EQIV $2 -x+2, -y+1, -z+2 
HTAB N1 O3_$2 
HTAB N4 O1 
TEMP   23 
WGHT    0.096000    0.532400 
FVAR       0.36261 
MOLE 1 
C1    1    0.795546    0.999597    0.777073    11.00000    0.05420    0.06140 = 
         0.04871   -0.00081   -0.00246    0.01143 
AFIX  43 
H1    2    0.687522    0.977921    0.841350    11.00000   -1.20000 
AFIX   0 
C2    1    0.754845    1.084723    0.682133    11.00000    0.06080    0.06517 = 
         0.05935   -0.00506   -0.01311    0.01618 
AFIX  43 
H2    2    0.619577    1.119764    0.683956    11.00000   -1.20000 
AFIX   0 
C3    1    0.909622    1.118278    0.585751    11.00000    0.06742    0.04568 = 
         0.04475   -0.00718   -0.02212    0.00033 
C4    1    0.859012    1.210751    0.483425    11.00000    0.10168    0.07092 = 
         0.05406    0.00000   -0.03098    0.00364 
AFIX 123 
H4A   2    0.712350    1.236132    0.499785    10.50000   -1.50000 
H4B   2    0.953415    1.273641    0.461707    10.50000   -1.50000 
H4C   2    0.879175    1.181125    0.423891    10.50000   -1.50000 
H4D   2    0.984276    1.224467    0.423803    10.50000   -1.50000 
H4E   2    0.743212    1.186958    0.461881    10.50000   -1.50000 
H4F   2    0.817451    1.279473    0.499697    10.50000   -1.50000 
AFIX   0 
  
C5    1    1.107223    1.066183    0.586795    11.00000    0.06271    0.06262 = 
         0.04200   -0.00412   -0.00356   -0.00568 
AFIX  43 
H5    2    1.215248    1.088698    0.522580    11.00000   -1.20000 
AFIX   0 
C6    1    1.152113    0.980898    0.680346    11.00000    0.04464    0.05597 = 
         0.04593   -0.00645   -0.00850    0.00115 
AFIX  43 
H6    2    1.288034    0.946585    0.678131    11.00000   -1.20000 
AFIX   0 
C7    1    0.995198    0.946998    0.776627    11.00000    0.04345    0.03796 = 
         0.04009   -0.00944   -0.01078   -0.00230 
C8    1    1.207095    0.780608    1.031479    11.00000    0.05031    0.04438 = 
         0.04829   -0.01165   -0.01953   -0.00289 
C9    1    1.179288    0.875212    0.939510    11.00000    0.04061    0.04104 = 
         0.04280   -0.00887   -0.01243   -0.00183 
C10   1    1.260113    0.983414    0.920102    11.00000    0.03769    0.04502 = 
         0.04409   -0.00889   -0.01173   -0.00261 
C11   1    1.038753    0.856123    0.878609    11.00000    0.04107    0.04076 = 
         0.03815   -0.01052   -0.00620    0.00131 
C12   1    0.954987    0.748682    0.927090    11.00000    0.05154    0.04128 = 
         0.04035   -0.01052   -0.01405   -0.00287 
C13   1    0.798774    0.689947    0.901351    11.00000    0.05422    0.04115 = 
         0.04346   -0.00939   -0.01616   -0.00134 
C14   1    0.586841    0.710137    0.757366    11.00000    0.05526    0.05250 = 
         0.03921   -0.00734   -0.01725   -0.00556 
C15   1    0.316815    0.579751    0.780852    11.00000    0.06910    0.04881 = 
         0.05198   -0.00910   -0.02587   -0.00595 
AFIX  23 
H15A  2    0.264357    0.644113    0.725533    11.00000   -1.20000 
H15B  2    0.195890    0.549352    0.842273    11.00000   -1.20000 
AFIX   0 
C16   1    0.403168    0.490059    0.730785    11.00000    0.08790    0.04913 = 
         0.05720   -0.00842   -0.02692   -0.00409 
  
C17   1    0.326160    0.371914    0.644277    11.00000    0.16934    0.11802 = 
         0.14223   -0.07388   -0.04343    0.00181 
AFIX  23 
H17A  2    0.318376    0.301528    0.707290    11.00000   -1.20000 
H17B  2    0.472510    0.380780    0.600392    11.00000   -1.20000 
AFIX   0 
C18   1    0.172945    0.370839    0.575741    11.00000    0.24610    0.18320 = 
         0.24006   -0.12589   -0.08433   -0.00835 
AFIX 137 
H18A  2    0.030949    0.355200    0.621911    11.00000   -1.50000 
H18B  2    0.216408    0.312893    0.542927    11.00000   -1.50000 
H18C  2    0.172452    0.443731    0.518087    11.00000   -1.50000 
AFIX   0 
N1    3    1.328690    0.771126    1.103124    11.00000    0.08482    0.05028 = 
         0.07326   -0.00144   -0.05032   -0.01081 
AFIX  93 
H1A   2    1.402852    0.828040    1.095555    11.00000   -1.20000 
H1B   2    1.333355    0.708064    1.157140    11.00000   -1.20000 
AFIX   0 
N2    3    1.324134    1.069641    0.908522    11.00000    0.05116    0.05257 = 
         0.06905   -0.01651   -0.01485   -0.00658 
N3    3    0.742576    0.741213    0.801623    11.00000    0.06118    0.05351 = 
         0.04202   -0.00016   -0.01856   -0.01876 
AFIX  43 
H3    2    0.812486    0.801838    0.758921    11.00000   -1.20000 
AFIX   0 
N4    3    0.475273    0.618435    0.820329    11.00000    0.07129    0.05211 = 
         0.04323   -0.00017   -0.02747   -0.01828 
AFIX  43 
H4    2    0.497375    0.581285    0.885734    11.00000   -1.20000 
AFIX   0 
O1    4    0.725202    0.598640    0.967027    11.00000    0.09483    0.04438 = 
         0.05624    0.00247   -0.03842   -0.02036 
O2    4    0.562900    0.770116    0.665915    11.00000    0.08196    0.08570 = 
         0.05025    0.01175   -0.03224   -0.03029 
O3    4    0.573237    0.442163    0.735711    11.00000    0.09787    0.06954 = 
         0.09480   -0.01832   -0.02995    0.02073 
O4    4    0.259852    0.470408    0.682480    11.00000    0.11703    0.08910 = 
         0.11090   -0.05923   -0.04810   -0.00331 
S1    5    1.052940    0.669642    1.044918    11.00000    0.07188    0.04018 = 
         0.05061   -0.00182   -0.02925   -0.00989 
HKLF 4 
  
REM  ZY171009 in P-1 
REM R1 =  0.0663 for    2655 Fo > 4sig(Fo)  and  0.1187 for all    4392 data 
REM    245 parameters refined using    343 restraints 
  
END 
  
WGHT      0.0965      0.5346 
  
REM Highest difference peak  0.657,  deepest hole -0.443,  1-sigma level  0.055 
Q1    1   0.1669  0.3195  0.6748  11.00000  0.05    0.66 
Q2    1   0.3474  0.4021  0.5622  11.00000  0.05    0.52 
Q3    1   0.4879  0.4001  0.7393  11.00000  0.05    0.22 
Q4    1   0.9324  0.9912  0.7829  11.00000  0.05    0.20 
Q5    1   0.3120  0.4619  0.7190  11.00000  0.05    0.19 
Q6    1   0.9576  0.9432  0.7571  11.00000  0.05    0.19 
Q7    1   0.8542  1.1353  0.6556  11.00000  0.05    0.17 
Q8    1   0.8815  0.7633  0.9420  11.00000  0.05    0.17 
Q9    1   1.0270  0.8857  0.8209  11.00000  0.05    0.16 
Q10   1   1.1626  0.8497  0.9977  11.00000  0.05    0.16 
Q11   1   1.0983  0.8622  0.8974  11.00000  0.05    0.15 
Q12   1   0.8445  0.6045  0.9286  11.00000  0.05    0.15 
Q13   1   0.7049  0.5570  0.9840  11.00000  0.05    0.15 
Q14   1   0.9263  0.7242  0.9017  11.00000  0.05    0.15 
Q15   1   0.7698  1.0371  0.7210  11.00000  0.05    0.15 
Q16   1   0.7163  1.0019  0.8826  11.00000  0.05    0.15 
Q17   1   0.1344  0.4495  0.7239  11.00000  0.05    0.15 
Q18   1   0.2768  0.5194  0.6207  11.00000  0.05    0.14 
Q19   1   1.4499  0.8181  1.0634  11.00000  0.05    0.14 
Q20   1   0.5942  0.7943  0.6399  11.00000  0.05    0.14 
;
_shelx_res_checksum              54644
####################################################################### 
# 
# This file contains crystal structure data downloaded from the 
# Cambridge Structural Database (CSD) hosted by the Cambridge 
# Crystallographic Data Centre (CCDC).
# 
# Full information about CCDC data access policies and citation 
# guidelines are available at http://www.ccdc.cam.ac.uk/access/V1 
# 
# Audit and citation data items may have been added by the CCDC. 
# Please retain this information to preserve the provenance of 
# this file and to allow appropriate attribution of the data. 
# 
#######################################################################

data_2c
_database_code_depnum_ccdc_archive 'CCDC 1823982'
_audit_update_record             
;
2018-02-14 deposited with the CCDC.
2018-06-13 downloaded from the CCDC.
;

_audit_creation_method           SHELXL-2014/7
_shelx_SHELXL_version_number     2014/7
_chemical_name_systematic        ?
_chemical_name_common            ?
_chemical_melting_point          ?
_chemical_formula_moiety         'C25 H26 N4 O5 S'
_chemical_formula_sum            'C25 H26 N4 O5 S'
_chemical_formula_weight         494.56

loop_
_atom_type_symbol
_atom_type_description
_atom_type_scat_dispersion_real
_atom_type_scat_dispersion_imag
_atom_type_scat_source
C C 0.0033 0.0016 'International Tables Vol C Tables 4.2.6.8 and 6.1.1.4'
H H 0.0000 0.0000 'International Tables Vol C Tables 4.2.6.8 and 6.1.1.4'
N N 0.0061 0.0033 'International Tables Vol C Tables 4.2.6.8 and 6.1.1.4'
O O 0.0106 0.0060 'International Tables Vol C Tables 4.2.6.8 and 6.1.1.4'
S S 0.1246 0.1234 'International Tables Vol C Tables 4.2.6.8 and 6.1.1.4'

_space_group_crystal_system      monoclinic
_space_group_IT_number           4
_space_group_name_H-M_alt        'P 21'
_space_group_name_Hall           'P 2yb'

_shelx_space_group_comment       
;
The symmetry employed for this shelxl refinement is uniquely defined
by the following loop, which should always be used as a source of
symmetry information in preference to the above space-group names.
They are only intended as comments.
;

loop_
_space_group_symop_operation_xyz
'x, y, z'
'-x, y+1/2, -z'

_cell_length_a                   8.4873(16)
_cell_length_b                   34.193(5)
_cell_length_c                   8.7571(16)
_cell_angle_alpha                90
_cell_angle_beta                 97.759(6)
_cell_angle_gamma                90
_cell_volume                     2518.1(8)
_cell_formula_units_Z            4
_cell_measurement_temperature    293(2)
_cell_measurement_reflns_used    7229
_cell_measurement_theta_min      2.35
_cell_measurement_theta_max      24.56

_exptl_crystal_description       block
_exptl_crystal_colour            colorless
_exptl_crystal_density_meas      ?
_exptl_crystal_density_method    ?
_exptl_crystal_density_diffrn    1.305
_exptl_crystal_F_000             1040
_exptl_transmission_factor_min   ?
_exptl_transmission_factor_max   ?
_exptl_crystal_size_max          0.300
_exptl_crystal_size_mid          0.240
_exptl_crystal_size_min          0.200
_exptl_absorpt_coefficient_mu    0.171
_shelx_estimated_absorpt_T_min   0.950
_shelx_estimated_absorpt_T_max   0.967
_exptl_absorpt_correction_type   multi-scan
_exptl_absorpt_correction_T_min  0.952
_exptl_absorpt_correction_T_max  0.966
_exptl_absorpt_process_details   sadabs
_exptl_absorpt_special_details   ?
_diffrn_ambient_temperature      293(2)
_diffrn_radiation_wavelength     0.71073
_diffrn_radiation_type           MoK\a
_diffrn_radiation_source         'fine-focus sealed tube'
_diffrn_measurement_device_type  'CCD area detector'
_diffrn_measurement_method       'phi and omega scans'
_diffrn_detector_area_resol_mean ?
_diffrn_reflns_number            28831
_diffrn_reflns_av_unetI/netI     0.1004
_diffrn_reflns_av_R_equivalents  0.0563
_diffrn_reflns_limit_h_min       -10
_diffrn_reflns_limit_h_max       11
_diffrn_reflns_limit_k_min       -44
_diffrn_reflns_limit_k_max       44
_diffrn_reflns_limit_l_min       -11
_diffrn_reflns_limit_l_max       11
_diffrn_reflns_theta_min         2.347
_diffrn_reflns_theta_max         27.780
_diffrn_reflns_theta_full        25.242
_diffrn_measured_fraction_theta_max 0.995
_diffrn_measured_fraction_theta_full 0.999
_diffrn_reflns_Laue_measured_fraction_max 0.995
_diffrn_reflns_Laue_measured_fraction_full 0.999
_diffrn_reflns_point_group_measured_fraction_max 0.995
_diffrn_reflns_point_group_measured_fraction_full 0.999
_reflns_number_total             11133
_reflns_number_gt                6336
_reflns_threshold_expression     'I > 2\s(I)'
_reflns_Friedel_coverage         0.967
_reflns_Friedel_fraction_max     0.996
_reflns_Friedel_fraction_full    0.999

_reflns_special_details          
;
 Reflections were merged by SHELXL according to the crystal
 class for the calculation of statistics and refinement.
 
 _reflns_Friedel_fraction is defined as the number of unique
 Friedel pairs measured divided by the number that would be
 possible theoretically, ignoring centric projections and
 systematic absences.
;

_computing_data_collection       ?
_computing_cell_refinement       ?
_computing_data_reduction        ?
_computing_structure_solution    ?
_computing_structure_refinement  'SHELXL-2014/7 (Sheldrick, 2014)'
_computing_molecular_graphics    ?
_computing_publication_material  ?
_refine_special_details          
;
 Refined as a 2-component inversion twin.
;
_refine_ls_structure_factor_coef Fsqd
_refine_ls_matrix_type           full
_refine_ls_weighting_scheme      calc
_refine_ls_weighting_details     
'w=1/[\s^2^(Fo^2^)+(0.0405P)^2^+0.4230P] where P=(Fo^2^+2Fc^2^)/3'
_atom_sites_solution_primary     ?
_atom_sites_solution_secondary   ?
_atom_sites_solution_hydrogens   geom
_refine_ls_hydrogen_treatment    constr
_refine_ls_extinction_method     none
_refine_ls_extinction_coef       .
_refine_ls_abs_structure_details 
;
 Refined as an inversion twin.
;
_refine_ls_abs_structure_Flack   -0.01(10)
_chemical_absolute_configuration ad
_refine_ls_number_reflns         11133
_refine_ls_number_parameters     636
_refine_ls_number_restraints     2
_refine_ls_R_factor_all          0.1409
_refine_ls_R_factor_gt           0.0603
_refine_ls_wR_factor_ref         0.1160
_refine_ls_wR_factor_gt          0.0953
_refine_ls_goodness_of_fit_ref   1.008
_refine_ls_restrained_S_all      1.014
_refine_ls_shift/su_max          0.000
_refine_ls_shift/su_mean         0.000

loop_
_atom_site_label
_atom_site_type_symbol
_atom_site_fract_x
_atom_site_fract_y
_atom_site_fract_z
_atom_site_U_iso_or_equiv
_atom_site_adp_type
_atom_site_occupancy
_atom_site_site_symmetry_order
_atom_site_calc_flag
_atom_site_refinement_flags_posn
_atom_site_refinement_flags_adp
_atom_site_refinement_flags_occupancy
_atom_site_disorder_assembly
_atom_site_disorder_group
C1 C 0.5653(6) 0.37188(13) 0.5162(6) 0.0466(13) Uani 1 1 d . . . . .
H1 H 0.5582 0.3680 0.4104 0.056 Uiso 1 1 calc R U . . .
C2 C 0.5645(7) 0.40964(16) 0.5762(8) 0.0627(16) Uani 1 1 d . . . . .
C3 C 0.5229(12) 0.4383(2) 0.3272(11) 0.127(3) Uani 1 1 d . . . . .
H3A H 0.6069 0.4240 0.2895 0.190 Uiso 1 1 calc R U . . .
H3B H 0.5138 0.4637 0.2797 0.190 Uiso 1 1 calc R U . . .
H3C H 0.4245 0.4244 0.3026 0.190 Uiso 1 1 calc R U . . .
C4 C 0.5721(7) 0.4150(2) 0.7329(10) 0.081(2) Uani 1 1 d . . . . .
H4 H 0.5698 0.4402 0.7723 0.097 Uiso 1 1 calc R U . . .
C5 C 0.5827(7) 0.3842(2) 0.8306(8) 0.079(2) Uani 1 1 d . . . . .
H5 H 0.5879 0.3883 0.9361 0.095 Uiso 1 1 calc R U . . .
C6 C 0.5858(6) 0.34611(17) 0.7735(6) 0.0544(14) Uani 1 1 d . . . . .
H6 H 0.5940 0.3250 0.8409 0.065 Uiso 1 1 calc R U . . .
C7 C 0.5768(5) 0.33995(13) 0.6168(6) 0.0388(12) Uani 1 1 d . . . . .
C8 C 0.3938(5) 0.28544(12) 0.5021(6) 0.0384(12) Uani 1 1 d . . . . .
H8 H 0.3226 0.3023 0.5523 0.046 Uiso 1 1 calc R U . . .
C9 C 0.5680(5) 0.29860(12) 0.5518(5) 0.0380(11) Uani 1 1 d . . . . .
H9 H 0.6163 0.2808 0.6326 0.046 Uiso 1 1 calc R U . . .
C10 C 0.6511(5) 0.29300(13) 0.4118(6) 0.0367(11) Uani 1 1 d . . . . .
C11 C 0.8199(7) 0.29378(13) 0.4225(6) 0.0416(12) Uani 1 1 d . . . . .
C12 C 0.5559(5) 0.29061(13) 0.2745(6) 0.0377(11) Uani 1 1 d . . . . .
C13 C 0.3610(6) 0.24286(13) 0.5384(5) 0.0375(12) Uani 1 1 d . . . . .
C14 C 0.1279(6) 0.19992(14) 0.5698(5) 0.0387(11) Uani 1 1 d . . . . .
C15 C 0.3121(8) 0.05488(14) 0.4293(7) 0.0642(16) Uani 1 1 d . . . . .
H15 H 0.2660 0.0387 0.4963 0.077 Uiso 1 1 calc R U . . .
C16 C 0.4407(8) 0.04147(16) 0.3620(7) 0.0724(18) Uani 1 1 d . . . . .
H16 H 0.4792 0.0163 0.3838 0.087 Uiso 1 1 calc R U . . .
C17 C 0.5120(8) 0.06475(18) 0.2637(7) 0.0718(17) Uani 1 1 d . . . . .
H17 H 0.5991 0.0559 0.2196 0.086 Uiso 1 1 calc R U . . .
C18 C 0.4508(8) 0.10181(16) 0.2319(7) 0.0694(17) Uani 1 1 d . . . . .
H18 H 0.4965 0.1178 0.1641 0.083 Uiso 1 1 calc R U . . .
C19 C 0.3241(7) 0.11541(15) 0.2983(7) 0.0618(15) Uani 1 1 d . . . . .
H19 H 0.2865 0.1406 0.2761 0.074 Uiso 1 1 calc R U . . .
C20 C 0.2513(7) 0.09231(14) 0.3976(6) 0.0524(14) Uani 1 1 d . . . . .
C21 C 0.1071(7) 0.10640(14) 0.4659(7) 0.0598(16) Uani 1 1 d . . . . .
H21A H 0.0438 0.0838 0.4863 0.072 Uiso 1 1 calc R U . . .
H21B H 0.0429 0.1224 0.3899 0.072 Uiso 1 1 calc R U . . .
C22 C 0.1440(6) 0.13031(14) 0.6164(6) 0.0518(14) Uani 1 1 d . . . . .
H22 H 0.0427 0.1357 0.6543 0.062 Uiso 1 1 calc R U . . .
C23 C 0.2479(8) 0.10849(16) 0.7409(7) 0.0603(16) Uani 1 1 d . . . . .
C24 C 0.2706(12) 0.0495(2) 0.8897(10) 0.140(4) Uani 1 1 d . . . . .
H24A H 0.3798 0.0468 0.8697 0.168 Uiso 1 1 calc R U . . .
H24B H 0.2716 0.0616 0.9900 0.168 Uiso 1 1 calc R U . . .
C25 C 0.2018(13) 0.0134(3) 0.8900(13) 0.169(5) Uani 1 1 d . . . . .
H25A H 0.0972 0.0159 0.9192 0.254 Uiso 1 1 calc R U . . .
H25B H 0.2653 -0.0032 0.9624 0.254 Uiso 1 1 calc R U . . .
H25C H 0.1945 0.0022 0.7889 0.254 Uiso 1 1 calc R U . . .
C26 C 0.7754(6) 0.11155(14) 0.9465(6) 0.0482(13) Uani 1 1 d . . . . .
H26 H 0.7996 0.1158 1.0520 0.058 Uiso 1 1 calc R U . . .
C27 C 0.7640(7) 0.07338(15) 0.8905(7) 0.0562(14) Uani 1 1 d . . . . .
C28 C 0.7421(9) 0.00521(17) 0.9518(9) 0.107(3) Uani 1 1 d . . . . .
H28A H 0.6296 0.0046 0.9186 0.161 Uiso 1 1 calc R U . . .
H28B H 0.7675 -0.0123 1.0372 0.161 Uiso 1 1 calc R U . . .
H28C H 0.7976 -0.0027 0.8685 0.161 Uiso 1 1 calc R U . . .
C29 C 0.7319(7) 0.06721(18) 0.7334(8) 0.0702(18) Uani 1 1 d . . . . .
H29 H 0.7251 0.0419 0.6944 0.084 Uiso 1 1 calc R U . . .
C30 C 0.7103(8) 0.09857(19) 0.6352(7) 0.0733(18) Uani 1 1 d . . . . .
H30 H 0.6892 0.0944 0.5295 0.088 Uiso 1 1 calc R U . . .
C31 C 0.7195(6) 0.13647(16) 0.6920(6) 0.0572(15) Uani 1 1 d . . . . .
H31 H 0.7039 0.1575 0.6243 0.069 Uiso 1 1 calc R U . . .
C32 C 0.7515(5) 0.14313(14) 0.8486(6) 0.0388(12) Uani 1 1 d . . . . .
C33 C 0.9318(5) 0.19874(12) 0.9607(5) 0.0366(11) Uani 1 1 d . . . . .
H33 H 1.0062 0.1821 0.9138 0.044 Uiso 1 1 calc R U . . .
C34 C 0.7585(5) 0.18506(12) 0.9083(5) 0.0368(11) Uani 1 1 d . . . . .
H34 H 0.7110 0.2023 0.8252 0.044 Uiso 1 1 calc R U . . .
C35 C 0.6711(5) 0.19090(12) 1.0466(6) 0.0362(11) Uani 1 1 d . . . . .
C36 C 0.5032(7) 0.19287(13) 1.0341(6) 0.0417(12) Uani 1 1 d . . . . .
C37 C 0.7631(5) 0.19434(13) 1.1848(6) 0.0372(11) Uani 1 1 d . . . . .
C38 C 0.9576(6) 0.24145(13) 0.9212(5) 0.0402(12) Uani 1 1 d . . . . .
C39 C 1.1781(6) 0.28736(13) 0.8848(5) 0.0383(11) Uani 1 1 d . . . . .
C40 C 0.9671(7) 0.44951(16) 0.7392(7) 0.0680(16) Uani 1 1 d . . . . .
H40 H 0.8918 0.4436 0.8036 0.082 Uiso 1 1 calc R U . . .
C41 C 0.9955(8) 0.48846(17) 0.7057(9) 0.084(2) Uani 1 1 d . . . . .
H41 H 0.9394 0.5083 0.7471 0.101 Uiso 1 1 calc R U . . .
C42 C 1.1048(9) 0.49716(18) 0.6130(9) 0.089(2) Uani 1 1 d . . . . .
H42 H 1.1230 0.5231 0.5890 0.107 Uiso 1 1 calc R U . . .
C43 C 1.1895(8) 0.46810(19) 0.5536(9) 0.087(2) Uani 1 1 d . . . . .
H43 H 1.2662 0.4743 0.4910 0.104 Uiso 1 1 calc R U . . .
C44 C 1.1598(7) 0.42942(16) 0.5875(7) 0.0623(16) Uani 1 1 d . . . . .
H44 H 1.2174 0.4097 0.5470 0.075 Uiso 1 1 calc R U . . .
C45 C 1.0478(6) 0.41951(14) 0.6793(6) 0.0477(13) Uani 1 1 d . . . . .
C46 C 1.0123(6) 0.37736(13) 0.7090(6) 0.0508(13) Uani 1 1 d . . . . .
H46A H 1.0068 0.3632 0.6124 0.061 Uiso 1 1 calc R U . . .
H46B H 0.9081 0.3759 0.7425 0.061 Uiso 1 1 calc R U . . .
C47 C 1.1308(6) 0.35660(13) 0.8280(6) 0.0438(12) Uani 1 1 d . . . . .
H47 H 1.2337 0.3556 0.7891 0.053 Uiso 1 1 calc R U . . .
C48 C 1.1527(7) 0.37801(16) 0.9804(7) 0.0568(15) Uani 1 1 d . . . . .
C49 C 1.0453(12) 0.3902(3) 1.2084(9) 0.141(4) Uani 1 1 d D . . . .
H49A H 1.0968 0.3727 1.2868 0.170 Uiso 1 1 calc R U . . .
H49B H 1.1068 0.4141 1.2104 0.170 Uiso 1 1 calc R U . . .
C50 C 0.8887(13) 0.3983(4) 1.2353(13) 0.219(7) Uani 1 1 d D . . . .
H50A H 0.8480 0.4201 1.1732 0.328 Uiso 1 1 calc R U . . .
H50B H 0.8884 0.4044 1.3422 0.328 Uiso 1 1 calc R U . . .
H50C H 0.8229 0.3758 1.2088 0.328 Uiso 1 1 calc R U . . .
N1 N 0.9554(6) 0.29459(14) 0.4330(6) 0.0603(12) Uani 1 1 d . . . . .
N2 N 0.5966(5) 0.28850(11) 0.1307(5) 0.0534(11) Uani 1 1 d . . . . .
H2A H 0.6952 0.2886 0.1176 0.064 Uiso 1 1 calc R U . . .
H2B H 0.5239 0.2871 0.0523 0.064 Uiso 1 1 calc R U . . .
N3 N 0.2042(5) 0.23548(10) 0.5445(5) 0.0395(10) Uani 1 1 d . . . . .
H3 H 0.1426 0.2555 0.5308 0.047 Uiso 1 1 calc R U . . .
N4 N 0.2189(5) 0.16816(11) 0.5912(5) 0.0510(12) Uani 1 1 d . . . . .
H4A H 0.3199 0.1697 0.5904 0.061 Uiso 1 1 calc R U . . .
N5 N 0.3671(6) 0.19535(14) 1.0269(6) 0.0633(13) Uani 1 1 d . . . . .
N6 N 0.7189(5) 0.19689(12) 1.3261(4) 0.0507(10) Uani 1 1 d . . . . .
H6A H 0.6197 0.1964 1.3370 0.061 Uiso 1 1 calc R U . . .
H6B H 0.7898 0.1990 1.4057 0.061 Uiso 1 1 calc R U . . .
N7 N 1.1126(4) 0.25112(10) 0.9156(4) 0.0361(9) Uani 1 1 d . . . . .
H7 H 1.1797 0.2323 0.9336 0.043 Uiso 1 1 calc R U . . .
N8 N 1.0768(5) 0.31659(11) 0.8464(5) 0.0479(11) Uani 1 1 d . . . . .
H8A H 0.9765 0.3117 0.8321 0.058 Uiso 1 1 calc R U . . .
O1 O 0.5573(6) 0.44262(11) 0.4873(7) 0.1027(17) Uani 1 1 d . . . . .
O2 O 0.4649(4) 0.21818(9) 0.5564(5) 0.0634(11) Uani 1 1 d . . . . .
O3 O -0.0161(4) 0.20053(10) 0.5720(4) 0.0537(9) Uani 1 1 d . . . . .
O4 O 0.3751(6) 0.11886(13) 0.8034(5) 0.0895(14) Uani 1 1 d . . . . .
O5 O 0.1817(5) 0.07455(11) 0.7701(5) 0.0822(13) Uani 1 1 d . . . . .
O6 O 0.7895(6) 0.04432(10) 0.9989(5) 0.0805(13) Uani 1 1 d . . . . .
O7 O 0.8482(4) 0.26489(10) 0.8978(5) 0.0596(10) Uani 1 1 d . . . . .
O8 O 1.3228(4) 0.29020(10) 0.8914(4) 0.0603(10) Uani 1 1 d . . . . .
O9 O 1.2601(6) 0.39934(14) 1.0244(5) 0.0952(15) Uani 1 1 d . . . . .
O10 O 1.0338(6) 0.37170(16) 1.0551(5) 0.1130(19) Uani 1 1 d . . . . .
S1 S 0.35151(14) 0.29218(4) 0.29164(15) 0.0481(3) Uani 1 1 d . . . . .
S2 S 0.96874(15) 0.19422(3) 1.17206(14) 0.0435(3) Uani 1 1 d . . . . .

loop_
_atom_site_aniso_label
_atom_site_aniso_U_11
_atom_site_aniso_U_22
_atom_site_aniso_U_33
_atom_site_aniso_U_23
_atom_site_aniso_U_13
_atom_site_aniso_U_12
C1 0.044(3) 0.035(3) 0.061(3) -0.003(3) 0.007(3) -0.001(2)
C2 0.050(4) 0.047(4) 0.089(5) -0.006(3) 0.003(3) 0.004(3)
C3 0.166(9) 0.070(5) 0.147(9) 0.055(5) 0.028(7) 0.017(5)
C4 0.058(5) 0.066(4) 0.115(7) -0.037(5) -0.002(4) 0.003(3)
C5 0.053(4) 0.114(6) 0.072(5) -0.045(5) 0.017(4) -0.016(4)
C6 0.041(3) 0.073(4) 0.050(4) 0.001(3) 0.009(3) -0.015(3)
C7 0.024(3) 0.046(3) 0.046(3) 0.000(2) 0.005(2) -0.005(2)
C8 0.024(3) 0.036(3) 0.055(3) 0.003(2) 0.005(2) -0.002(2)
C9 0.034(3) 0.031(2) 0.048(3) 0.010(2) 0.004(2) -0.002(2)
C10 0.028(3) 0.029(2) 0.053(3) 0.002(2) 0.006(2) 0.001(2)
C11 0.035(3) 0.030(2) 0.057(3) 0.004(2) -0.002(3) 0.000(3)
C12 0.031(3) 0.030(2) 0.053(3) 0.005(2) 0.007(3) 0.001(2)
C13 0.031(3) 0.034(3) 0.047(3) 0.001(2) 0.006(2) -0.002(2)
C14 0.035(3) 0.039(3) 0.042(3) -0.001(2) 0.006(2) -0.008(3)
C15 0.087(5) 0.040(3) 0.062(4) 0.003(3) -0.005(3) -0.010(3)
C16 0.098(5) 0.039(3) 0.074(4) -0.011(3) -0.010(4) 0.005(3)
C17 0.083(5) 0.069(4) 0.060(4) -0.014(3) -0.004(4) 0.008(4)
C18 0.093(5) 0.058(4) 0.059(4) 0.008(3) 0.012(4) -0.003(3)
C19 0.078(4) 0.042(3) 0.064(4) 0.009(3) 0.004(3) 0.007(3)
C20 0.060(4) 0.037(3) 0.056(3) -0.001(3) -0.008(3) -0.008(3)
C21 0.054(4) 0.043(3) 0.078(4) 0.004(3) -0.008(3) -0.013(3)
C22 0.039(3) 0.035(3) 0.082(4) 0.006(3) 0.011(3) -0.010(2)
C23 0.068(5) 0.050(3) 0.065(4) -0.004(3) 0.016(4) -0.014(3)
C24 0.181(10) 0.098(6) 0.122(7) 0.063(5) -0.054(7) -0.035(6)
C25 0.188(11) 0.108(7) 0.212(12) 0.087(8) 0.028(9) 0.018(7)
C26 0.056(4) 0.044(3) 0.043(3) -0.009(3) 0.001(3) 0.001(3)
C27 0.057(4) 0.044(3) 0.066(4) -0.010(3) 0.003(3) 0.003(3)
C28 0.125(7) 0.040(3) 0.146(7) -0.020(4) -0.016(5) -0.002(4)
C29 0.072(5) 0.062(4) 0.077(5) -0.032(4) 0.012(4) -0.011(3)
C30 0.087(5) 0.084(5) 0.047(4) -0.019(4) 0.004(3) -0.028(4)
C31 0.053(4) 0.067(4) 0.051(4) 0.003(3) 0.003(3) -0.023(3)
C32 0.027(3) 0.047(3) 0.042(3) -0.006(2) 0.002(2) -0.006(2)
C33 0.033(3) 0.034(2) 0.043(3) 0.002(2) 0.007(2) 0.002(2)
C34 0.029(3) 0.038(3) 0.042(3) 0.007(2) 0.000(2) 0.000(2)
C35 0.023(3) 0.031(2) 0.052(3) 0.001(2) -0.001(2) -0.004(2)
C36 0.039(3) 0.032(2) 0.054(3) 0.003(2) 0.006(3) 0.005(2)
C37 0.034(3) 0.028(2) 0.050(3) 0.005(2) 0.009(2) -0.001(2)
C38 0.032(3) 0.040(3) 0.048(3) 0.003(2) 0.005(2) -0.002(2)
C39 0.035(3) 0.042(3) 0.037(3) 0.005(2) 0.002(2) -0.008(3)
C40 0.055(4) 0.060(4) 0.090(5) 0.003(3) 0.015(3) 0.004(3)
C41 0.069(5) 0.049(4) 0.132(6) 0.007(4) 0.008(5) 0.017(3)
C42 0.081(5) 0.045(4) 0.136(7) 0.030(4) -0.008(5) 0.000(4)
C43 0.081(5) 0.069(4) 0.114(6) 0.032(4) 0.027(4) -0.010(4)
C44 0.059(4) 0.052(3) 0.078(4) 0.005(3) 0.015(3) 0.005(3)
C45 0.038(3) 0.047(3) 0.055(3) 0.005(2) -0.006(3) -0.006(2)
C46 0.044(3) 0.043(3) 0.062(4) 0.007(3) -0.006(3) -0.008(2)
C47 0.037(3) 0.040(3) 0.053(3) -0.002(3) 0.005(3) -0.010(2)
C48 0.054(4) 0.054(3) 0.061(4) 0.007(3) 0.004(3) -0.009(3)
C49 0.136(8) 0.207(11) 0.089(6) -0.055(6) 0.047(6) -0.055(8)
C50 0.152(11) 0.352(19) 0.146(10) -0.115(11) -0.001(8) 0.083(12)
N1 0.031(3) 0.062(3) 0.086(4) -0.009(3) 0.003(3) 0.001(2)
N2 0.039(3) 0.067(3) 0.053(3) 0.003(2) 0.005(2) -0.003(2)
N3 0.030(3) 0.031(2) 0.059(3) 0.0024(18) 0.009(2) -0.0032(17)
N4 0.034(3) 0.038(2) 0.083(4) 0.004(2) 0.014(2) -0.008(2)
N5 0.034(3) 0.059(3) 0.096(4) 0.011(3) 0.006(3) 0.006(2)
N6 0.046(3) 0.064(3) 0.044(2) 0.003(2) 0.011(2) 0.002(2)
N7 0.027(2) 0.033(2) 0.048(2) 0.0094(18) 0.0038(19) -0.0008(17)
N8 0.033(3) 0.036(2) 0.074(3) 0.012(2) 0.003(2) -0.004(2)
O1 0.115(4) 0.035(2) 0.147(5) 0.008(3) -0.023(4) 0.008(2)
O2 0.036(2) 0.0345(18) 0.124(3) 0.015(2) 0.026(2) 0.0028(18)
O3 0.033(2) 0.054(2) 0.074(2) 0.0102(19) 0.0075(18) -0.0114(18)
O4 0.082(3) 0.086(3) 0.092(3) 0.012(3) -0.020(3) -0.030(3)
O5 0.088(3) 0.057(2) 0.095(3) 0.027(2) -0.011(3) -0.025(2)
O6 0.112(4) 0.036(2) 0.087(3) -0.006(2) -0.011(3) 0.004(2)
O7 0.031(2) 0.0409(19) 0.108(3) 0.018(2) 0.013(2) 0.0030(17)
O8 0.031(2) 0.056(2) 0.093(3) 0.025(2) 0.0045(19) -0.0057(19)
O9 0.085(3) 0.100(3) 0.100(3) -0.034(3) 0.010(3) -0.045(3)
O10 0.108(4) 0.160(5) 0.078(3) -0.052(3) 0.041(3) -0.061(4)
S1 0.0304(7) 0.0578(8) 0.0549(8) 0.0113(7) 0.0009(6) -0.0036(6)
S2 0.0308(7) 0.0534(8) 0.0451(7) 0.0103(6) 0.0004(6) -0.0012(6)

_geom_special_details            
;
 All esds (except the esd in the dihedral angle between two l.s. planes)
 are estimated using the full covariance matrix.  The cell esds are taken
 into account individually in the estimation of esds in distances, angles
 and torsion angles; correlations between esds in cell parameters are only
 used when they are defined by crystal symmetry.  An approximate (isotropic)
 treatment of cell esds is used for estimating esds involving l.s. planes.
;

loop_
_geom_bond_atom_site_label_1
_geom_bond_atom_site_label_2
_geom_bond_distance
_geom_bond_site_symmetry_2
_geom_bond_publ_flag
C1 C2 1.394(7) . ?
C1 C7 1.398(7) . ?
C1 H1 0.9300 . ?
C2 O1 1.367(7) . ?
C2 C4 1.378(9) . ?
C3 O1 1.401(9) . ?
C3 H3A 0.9600 . ?
C3 H3B 0.9600 . ?
C3 H3C 0.9600 . ?
C4 C5 1.353(9) . ?
C4 H4 0.9300 . ?
C5 C6 1.395(8) . ?
C5 H5 0.9300 . ?
C6 C7 1.381(7) . ?
C6 H6 0.9300 . ?
C7 C9 1.522(6) . ?
C8 C13 1.524(6) . ?
C8 C9 1.551(6) . ?
C8 S1 1.844(5) . ?
C8 H8 0.9800 . ?
C9 C10 1.507(6) . ?
C9 H9 0.9800 . ?
C10 C12 1.357(6) . ?
C10 C11 1.423(7) . ?
C11 N1 1.142(6) . ?
C12 N2 1.352(6) . ?
C12 S1 1.762(5) . ?
C13 O2 1.215(5) . ?
C13 N3 1.362(6) . ?
C14 O3 1.226(5) . ?
C14 N4 1.331(6) . ?
C14 N3 1.409(6) . ?
C15 C16 1.387(8) . ?
C15 C20 1.394(7) . ?
C15 H15 0.9300 . ?
C16 C17 1.371(8) . ?
C16 H16 0.9300 . ?
C17 C18 1.383(8) . ?
C17 H17 0.9300 . ?
C18 C19 1.371(8) . ?
C18 H18 0.9300 . ?
C19 C20 1.381(7) . ?
C19 H19 0.9300 . ?
C20 C21 1.512(7) . ?
C21 C22 1.546(7) . ?
C21 H21A 0.9700 . ?
C21 H21B 0.9700 . ?
C22 N4 1.471(6) . ?
C22 C23 1.505(8) . ?
C22 H22 0.9800 . ?
C23 O4 1.196(7) . ?
C23 O5 1.329(6) . ?
C24 C25 1.365(11) . ?
C24 O5 1.479(8) . ?
C24 H24A 0.9700 . ?
C24 H24B 0.9700 . ?
C25 H25A 0.9600 . ?
C25 H25B 0.9600 . ?
C25 H25C 0.9600 . ?
C26 C32 1.377(7) . ?
C26 C27 1.393(7) . ?
C26 H26 0.9300 . ?
C27 O6 1.371(7) . ?
C27 C29 1.383(8) . ?
C28 O6 1.440(7) . ?
C28 H28A 0.9600 . ?
C28 H28B 0.9600 . ?
C28 H28C 0.9600 . ?
C29 C30 1.371(9) . ?
C29 H29 0.9300 . ?
C30 C31 1.386(8) . ?
C30 H30 0.9300 . ?
C31 C32 1.380(7) . ?
C31 H31 0.9300 . ?
C32 C34 1.524(6) . ?
C33 C38 1.523(6) . ?
C33 C34 1.552(6) . ?
C33 S2 1.842(4) . ?
C33 H33 0.9800 . ?
C34 C35 1.517(6) . ?
C34 H34 0.9800 . ?
C35 C37 1.353(6) . ?
C35 C36 1.416(7) . ?
C36 N5 1.151(6) . ?
C37 N6 1.344(6) . ?
C37 S2 1.764(5) . ?
C38 O7 1.223(5) . ?
C38 N7 1.364(6) . ?
C39 O8 1.225(5) . ?
C39 N8 1.332(6) . ?
C39 N7 1.399(6) . ?
C40 C45 1.376(7) . ?
C40 C41 1.392(8) . ?
C40 H40 0.9300 . ?
C41 C42 1.346(9) . ?
C41 H41 0.9300 . ?
C42 C43 1.369(9) . ?
C42 H42 0.9300 . ?
C43 C44 1.386(8) . ?
C43 H43 0.9300 . ?
C44 C45 1.367(7) . ?
C44 H44 0.9300 . ?
C45 C46 1.502(6) . ?
C46 C47 1.523(7) . ?
C46 H46A 0.9700 . ?
C46 H46B 0.9700 . ?
C47 N8 1.459(6) . ?
C47 C48 1.511(7) . ?
C47 H47 0.9800 . ?
C48 O9 1.191(6) . ?
C48 O10 1.292(7) . ?
C49 C50 1.409(10) . ?
C49 O10 1.475(8) . ?
C49 H49A 0.9700 . ?
C49 H49B 0.9700 . ?
C50 H50A 0.9600 . ?
C50 H50B 0.9600 . ?
C50 H50C 0.9600 . ?
N2 H2A 0.8600 . ?
N2 H2B 0.8600 . ?
N3 H3 0.8600 . ?
N4 H4A 0.8600 . ?
N6 H6A 0.8600 . ?
N6 H6B 0.8600 . ?
N7 H7 0.8600 . ?
N8 H8A 0.8600 . ?

loop_
_geom_angle_atom_site_label_1
_geom_angle_atom_site_label_2
_geom_angle_atom_site_label_3
_geom_angle
_geom_angle_site_symmetry_1
_geom_angle_site_symmetry_3
_geom_angle_publ_flag
C2 C1 C7 119.3(5) . . ?
C2 C1 H1 120.3 . . ?
C7 C1 H1 120.3 . . ?
O1 C2 C4 116.7(6) . . ?
O1 C2 C1 123.5(6) . . ?
C4 C2 C1 119.8(6) . . ?
O1 C3 H3A 109.5 . . ?
O1 C3 H3B 109.5 . . ?
H3A C3 H3B 109.5 . . ?
O1 C3 H3C 109.5 . . ?
H3A C3 H3C 109.5 . . ?
H3B C3 H3C 109.5 . . ?
C5 C4 C2 121.0(6) . . ?
C5 C4 H4 119.5 . . ?
C2 C4 H4 119.5 . . ?
C4 C5 C6 120.2(6) . . ?
C4 C5 H5 119.9 . . ?
C6 C5 H5 119.9 . . ?
C7 C6 C5 119.8(6) . . ?
C7 C6 H6 120.1 . . ?
C5 C6 H6 120.1 . . ?
C6 C7 C1 119.8(4) . . ?
C6 C7 C9 120.4(4) . . ?
C1 C7 C9 119.7(4) . . ?
C13 C8 C9 114.4(4) . . ?
C13 C8 S1 108.2(3) . . ?
C9 C8 S1 107.1(3) . . ?
C13 C8 H8 109.0 . . ?
C9 C8 H8 109.0 . . ?
S1 C8 H8 109.0 . . ?
C10 C9 C7 114.7(4) . . ?
C10 C9 C8 105.5(4) . . ?
C7 C9 C8 111.8(4) . . ?
C10 C9 H9 108.2 . . ?
C7 C9 H9 108.2 . . ?
C8 C9 H9 108.2 . . ?
C12 C10 C11 122.2(4) . . ?
C12 C10 C9 116.1(4) . . ?
C11 C10 C9 121.4(4) . . ?
N1 C11 C10 179.1(6) . . ?
N2 C12 C10 129.2(4) . . ?
N2 C12 S1 117.3(4) . . ?
C10 C12 S1 113.4(4) . . ?
O2 C13 N3 124.2(4) . . ?
O2 C13 C8 122.7(4) . . ?
N3 C13 C8 113.1(4) . . ?
O3 C14 N4 124.9(4) . . ?
O3 C14 N3 117.9(4) . . ?
N4 C14 N3 117.1(4) . . ?
C16 C15 C20 120.7(5) . . ?
C16 C15 H15 119.6 . . ?
C20 C15 H15 119.6 . . ?
C17 C16 C15 120.9(5) . . ?
C17 C16 H16 119.5 . . ?
C15 C16 H16 119.5 . . ?
C16 C17 C18 118.2(6) . . ?
C16 C17 H17 120.9 . . ?
C18 C17 H17 120.9 . . ?
C19 C18 C17 121.3(6) . . ?
C19 C18 H18 119.3 . . ?
C17 C18 H18 119.3 . . ?
C18 C19 C20 121.1(5) . . ?
C18 C19 H19 119.5 . . ?
C20 C19 H19 119.5 . . ?
C19 C20 C15 117.7(5) . . ?
C19 C20 C21 121.5(5) . . ?
C15 C20 C21 120.8(5) . . ?
C20 C21 C22 115.1(4) . . ?
C20 C21 H21A 108.5 . . ?
C22 C21 H21A 108.5 . . ?
C20 C21 H21B 108.5 . . ?
C22 C21 H21B 108.5 . . ?
H21A C21 H21B 107.5 . . ?
N4 C22 C23 108.8(4) . . ?
N4 C22 C21 112.3(4) . . ?
C23 C22 C21 112.8(4) . . ?
N4 C22 H22 107.6 . . ?
C23 C22 H22 107.6 . . ?
C21 C22 H22 107.6 . . ?
O4 C23 O5 123.3(6) . . ?
O4 C23 C22 126.1(5) . . ?
O5 C23 C22 110.5(5) . . ?
C25 C24 O5 110.4(7) . . ?
C25 C24 H24A 109.6 . . ?
O5 C24 H24A 109.6 . . ?
C25 C24 H24B 109.6 . . ?
O5 C24 H24B 109.6 . . ?
H24A C24 H24B 108.1 . . ?
C24 C25 H25A 109.5 . . ?
C24 C25 H25B 109.5 . . ?
H25A C25 H25B 109.5 . . ?
C24 C25 H25C 109.5 . . ?
H25A C25 H25C 109.5 . . ?
H25B C25 H25C 109.5 . . ?
C32 C26 C27 121.2(5) . . ?
C32 C26 H26 119.4 . . ?
C27 C26 H26 119.4 . . ?
O6 C27 C29 124.7(5) . . ?
O6 C27 C26 116.0(5) . . ?
C29 C27 C26 119.2(5) . . ?
O6 C28 H28A 109.5 . . ?
O6 C28 H28B 109.5 . . ?
H28A C28 H28B 109.5 . . ?
O6 C28 H28C 109.5 . . ?
H28A C28 H28C 109.5 . . ?
H28B C28 H28C 109.5 . . ?
C30 C29 C27 119.8(5) . . ?
C30 C29 H29 120.1 . . ?
C27 C29 H29 120.1 . . ?
C29 C30 C31 120.7(6) . . ?
C29 C30 H30 119.7 . . ?
C31 C30 H30 119.7 . . ?
C32 C31 C30 120.3(5) . . ?
C32 C31 H31 119.9 . . ?
C30 C31 H31 119.9 . . ?
C26 C32 C31 118.8(5) . . ?
C26 C32 C34 121.9(4) . . ?
C31 C32 C34 119.3(5) . . ?
C38 C33 C34 112.4(4) . . ?
C38 C33 S2 107.3(3) . . ?
C34 C33 S2 107.3(3) . . ?
C38 C33 H33 109.9 . . ?
C34 C33 H33 109.9 . . ?
S2 C33 H33 109.9 . . ?
C35 C34 C32 113.4(4) . . ?
C35 C34 C33 105.7(4) . . ?
C32 C34 C33 112.1(4) . . ?
C35 C34 H34 108.5 . . ?
C32 C34 H34 108.5 . . ?
C33 C34 H34 108.5 . . ?
C37 C35 C36 121.2(4) . . ?
C37 C35 C34 116.1(4) . . ?
C36 C35 C34 122.7(4) . . ?
N5 C36 C35 178.0(5) . . ?
N6 C37 C35 129.1(4) . . ?
N6 C37 S2 117.4(4) . . ?
C35 C37 S2 113.6(3) . . ?
O7 C38 N7 123.3(4) . . ?
O7 C38 C33 122.5(4) . . ?
N7 C38 C33 114.2(4) . . ?
O8 C39 N8 124.1(4) . . ?
O8 C39 N7 118.9(4) . . ?
N8 C39 N7 117.0(4) . . ?
C45 C40 C41 121.6(6) . . ?
C45 C40 H40 119.2 . . ?
C41 C40 H40 119.2 . . ?
C42 C41 C40 119.4(6) . . ?
C42 C41 H41 120.3 . . ?
C40 C41 H41 120.3 . . ?
C41 C42 C43 120.6(6) . . ?
C41 C42 H42 119.7 . . ?
C43 C42 H42 119.7 . . ?
C42 C43 C44 119.4(6) . . ?
C42 C43 H43 120.3 . . ?
C44 C43 H43 120.3 . . ?
C45 C44 C43 121.6(6) . . ?
C45 C44 H44 119.2 . . ?
C43 C44 H44 119.2 . . ?
C44 C45 C40 117.4(5) . . ?
C44 C45 C46 120.7(5) . . ?
C40 C45 C46 121.8(5) . . ?
C45 C46 C47 115.9(4) . . ?
C45 C46 H46A 108.3 . . ?
C47 C46 H46A 108.3 . . ?
C45 C46 H46B 108.3 . . ?
C47 C46 H46B 108.3 . . ?
H46A C46 H46B 107.4 . . ?
N8 C47 C48 111.1(4) . . ?
N8 C47 C46 108.9(4) . . ?
C48 C47 C46 111.7(4) . . ?
N8 C47 H47 108.3 . . ?
C48 C47 H47 108.3 . . ?
C46 C47 H47 108.3 . . ?
O9 C48 O10 123.7(6) . . ?
O9 C48 C47 125.4(6) . . ?
O10 C48 C47 110.8(5) . . ?
C50 C49 O10 106.8(8) . . ?
C50 C49 H49A 110.4 . . ?
O10 C49 H49A 110.4 . . ?
C50 C49 H49B 110.4 . . ?
O10 C49 H49B 110.4 . . ?
H49A C49 H49B 108.6 . . ?
C49 C50 H50A 109.5 . . ?
C49 C50 H50B 109.5 . . ?
H50A C50 H50B 109.5 . . ?
C49 C50 H50C 109.5 . . ?
H50A C50 H50C 109.5 . . ?
H50B C50 H50C 109.5 . . ?
C12 N2 H2A 120.0 . . ?
C12 N2 H2B 120.0 . . ?
H2A N2 H2B 120.0 . . ?
C13 N3 C14 129.6(4) . . ?
C13 N3 H3 115.2 . . ?
C14 N3 H3 115.2 . . ?
C14 N4 C22 119.0(4) . . ?
C14 N4 H4A 120.5 . . ?
C22 N4 H4A 120.5 . . ?
C37 N6 H6A 120.0 . . ?
C37 N6 H6B 120.0 . . ?
H6A N6 H6B 120.0 . . ?
C38 N7 C39 129.2(4) . . ?
C38 N7 H7 115.4 . . ?
C39 N7 H7 115.4 . . ?
C39 N8 C47 122.0(4) . . ?
C39 N8 H8A 119.0 . . ?
C47 N8 H8A 119.0 . . ?
C2 O1 C3 118.1(5) . . ?
C23 O5 C24 117.0(5) . . ?
C27 O6 C28 117.6(5) . . ?
C48 O10 C49 115.4(5) . . ?
C12 S1 C8 91.2(2) . . ?
C37 S2 C33 91.6(2) . . ?

loop_
_geom_torsion_atom_site_label_1
_geom_torsion_atom_site_label_2
_geom_torsion_atom_site_label_3
_geom_torsion_atom_site_label_4
_geom_torsion
_geom_torsion_site_symmetry_1
_geom_torsion_site_symmetry_2
_geom_torsion_site_symmetry_3
_geom_torsion_site_symmetry_4
_geom_torsion_publ_flag
C7 C1 C2 O1 178.5(5) . . . . ?
C7 C1 C2 C4 -1.2(8) . . . . ?
O1 C2 C4 C5 -178.7(6) . . . . ?
C1 C2 C4 C5 1.0(9) . . . . ?
C2 C4 C5 C6 -0.1(10) . . . . ?
C4 C5 C6 C7 -0.5(9) . . . . ?
C5 C6 C7 C1 0.3(8) . . . . ?
C5 C6 C7 C9 -175.6(5) . . . . ?
C2 C1 C7 C6 0.6(7) . . . . ?
C2 C1 C7 C9 176.5(4) . . . . ?
C6 C7 C9 C10 -145.8(5) . . . . ?
C1 C7 C9 C10 38.4(6) . . . . ?
C6 C7 C9 C8 94.2(5) . . . . ?
C1 C7 C9 C8 -81.7(5) . . . . ?
C13 C8 C9 C10 93.7(4) . . . . ?
S1 C8 C9 C10 -26.1(4) . . . . ?
C13 C8 C9 C7 -141.0(4) . . . . ?
S1 C8 C9 C7 99.2(4) . . . . ?
C7 C9 C10 C12 -103.9(5) . . . . ?
C8 C9 C10 C12 19.6(5) . . . . ?
C7 C9 C10 C11 70.6(6) . . . . ?
C8 C9 C10 C11 -165.9(4) . . . . ?
C11 C10 C12 N2 0.2(8) . . . . ?
C9 C10 C12 N2 174.7(4) . . . . ?
C11 C10 C12 S1 -177.5(3) . . . . ?
C9 C10 C12 S1 -3.1(5) . . . . ?
C9 C8 C13 O2 -22.9(7) . . . . ?
S1 C8 C13 O2 96.3(5) . . . . ?
C9 C8 C13 N3 158.6(4) . . . . ?
S1 C8 C13 N3 -82.2(4) . . . . ?
C20 C15 C16 C17 0.5(9) . . . . ?
C15 C16 C17 C18 -0.8(9) . . . . ?
C16 C17 C18 C19 1.1(9) . . . . ?
C17 C18 C19 C20 -1.0(9) . . . . ?
C18 C19 C20 C15 0.7(8) . . . . ?
C18 C19 C20 C21 -177.3(5) . . . . ?
C16 C15 C20 C19 -0.4(8) . . . . ?
C16 C15 C20 C21 177.6(5) . . . . ?
C19 C20 C21 C22 -86.8(6) . . . . ?
C15 C20 C21 C22 95.3(6) . . . . ?
C20 C21 C22 N4 66.9(6) . . . . ?
C20 C21 C22 C23 -56.4(6) . . . . ?
N4 C22 C23 O4 -4.2(8) . . . . ?
C21 C22 C23 O4 121.1(6) . . . . ?
N4 C22 C23 O5 178.2(4) . . . . ?
C21 C22 C23 O5 -56.6(6) . . . . ?
C32 C26 C27 O6 -179.7(5) . . . . ?
C32 C26 C27 C29 1.6(8) . . . . ?
O6 C27 C29 C30 -179.2(6) . . . . ?
C26 C27 C29 C30 -0.7(9) . . . . ?
C27 C29 C30 C31 -0.3(10) . . . . ?
C29 C30 C31 C32 0.4(9) . . . . ?
C27 C26 C32 C31 -1.6(8) . . . . ?
C27 C26 C32 C34 178.1(4) . . . . ?
C30 C31 C32 C26 0.6(8) . . . . ?
C30 C31 C32 C34 -179.1(5) . . . . ?
C26 C32 C34 C35 -44.4(6) . . . . ?
C31 C32 C34 C35 135.3(5) . . . . ?
C26 C32 C34 C33 75.2(6) . . . . ?
C31 C32 C34 C33 -105.1(5) . . . . ?
C38 C33 C34 C35 -93.4(4) . . . . ?
S2 C33 C34 C35 24.4(4) . . . . ?
C38 C33 C34 C32 142.6(4) . . . . ?
S2 C33 C34 C32 -99.6(4) . . . . ?
C32 C34 C35 C37 104.4(5) . . . . ?
C33 C34 C35 C37 -18.8(5) . . . . ?
C32 C34 C35 C36 -75.9(5) . . . . ?
C33 C34 C35 C36 160.9(4) . . . . ?
C36 C35 C37 N6 5.5(8) . . . . ?
C34 C35 C37 N6 -174.7(4) . . . . ?
C36 C35 C37 S2 -176.1(3) . . . . ?
C34 C35 C37 S2 3.7(5) . . . . ?
C34 C33 C38 O7 21.7(6) . . . . ?
S2 C33 C38 O7 -96.1(5) . . . . ?
C34 C33 C38 N7 -158.8(4) . . . . ?
S2 C33 C38 N7 83.4(4) . . . . ?
C45 C40 C41 C42 -0.2(10) . . . . ?
C40 C41 C42 C43 -1.0(11) . . . . ?
C41 C42 C43 C44 1.1(11) . . . . ?
C42 C43 C44 C45 -0.1(10) . . . . ?
C43 C44 C45 C40 -1.1(9) . . . . ?
C43 C44 C45 C46 177.3(6) . . . . ?
C41 C40 C45 C44 1.2(9) . . . . ?
C41 C40 C45 C46 -177.1(5) . . . . ?
C44 C45 C46 C47 78.6(7) . . . . ?
C40 C45 C46 C47 -103.1(6) . . . . ?
C45 C46 C47 N8 178.3(4) . . . . ?
C45 C46 C47 C48 55.3(6) . . . . ?
N8 C47 C48 O9 138.4(6) . . . . ?
C46 C47 C48 O9 -99.7(7) . . . . ?
N8 C47 C48 O10 -44.8(6) . . . . ?
C46 C47 C48 O10 77.0(6) . . . . ?
O2 C13 N3 C14 -0.6(8) . . . . ?
C8 C13 N3 C14 177.8(4) . . . . ?
O3 C14 N3 C13 179.2(5) . . . . ?
N4 C14 N3 C13 -0.1(7) . . . . ?
O3 C14 N4 C22 1.4(7) . . . . ?
N3 C14 N4 C22 -179.3(4) . . . . ?
C23 C22 N4 C14 -138.8(5) . . . . ?
C21 C22 N4 C14 95.7(5) . . . . ?
O7 C38 N7 C39 0.3(8) . . . . ?
C33 C38 N7 C39 -179.2(4) . . . . ?
O8 C39 N7 C38 177.1(4) . . . . ?
N8 C39 N7 C38 -4.3(7) . . . . ?
O8 C39 N8 C47 -8.3(7) . . . . ?
N7 C39 N8 C47 173.2(4) . . . . ?
C48 C47 N8 C39 -86.5(6) . . . . ?
C46 C47 N8 C39 150.1(4) . . . . ?
C4 C2 O1 C3 -169.5(7) . . . . ?
C1 C2 O1 C3 10.8(9) . . . . ?
O4 C23 O5 C24 1.8(9) . . . . ?
C22 C23 O5 C24 179.6(6) . . . . ?
C25 C24 O5 C23 -170.4(8) . . . . ?
C29 C27 O6 C28 -16.0(9) . . . . ?
C26 C27 O6 C28 165.4(5) . . . . ?
O9 C48 O10 C49 -5.2(10) . . . . ?
C47 C48 O10 C49 178.0(7) . . . . ?
C50 C49 O10 C48 149.7(9) . . . . ?
N2 C12 S1 C8 170.2(4) . . . . ?
C10 C12 S1 C8 -11.7(4) . . . . ?
C13 C8 S1 C12 -101.7(3) . . . . ?
C9 C8 S1 C12 22.1(3) . . . . ?
N6 C37 S2 C33 -171.1(4) . . . . ?
C35 C37 S2 C33 10.3(4) . . . . ?
C38 C33 S2 C37 100.7(3) . . . . ?
C34 C33 S2 C37 -20.3(3) . . . . ?

loop_
_geom_hbond_atom_site_label_D
_geom_hbond_atom_site_label_H
_geom_hbond_atom_site_label_A
_geom_hbond_distance_DH
_geom_hbond_distance_HA
_geom_hbond_distance_DA
_geom_hbond_angle_DHA
_geom_hbond_site_symmetry_A
N2 H2A O7 0.86 2.59 3.248(5) 133.8 1_554
N2 H2B O8 0.86 2.06 2.912(6) 168.5 1_454
N3 H3 N1 0.86 2.16 2.990(6) 161.3 1_455
N4 H4A O2 0.86 2.11 2.748(5) 130.7 .
N6 H6A O2 0.86 2.58 3.228(5) 133.0 1_556
N6 H6B O3 0.86 2.05 2.899(5) 170.6 1_656
N7 H7 N5 0.86 2.11 2.946(6) 165.0 1_655
N8 H8A O7 0.86 2.06 2.707(5) 131.2 .

_refine_diff_density_max         0.250
_refine_diff_density_min         -0.226
_refine_diff_density_rms         0.044

_shelx_res_file                  
;

    ZY170710-auto.res created by SHELXL-2014/7


TITL ZY170710_a.res in P1             New: P21
CELL  0.71073    8.4873   34.1930    8.7571    90.000    97.759    90.000
ZERR        4    0.0016    0.0050    0.0016     0.000     0.006     0.000
LATT -1
SYMM             - X ,    0.50000 + Y ,            - Z
SFAC C  H  N  O  S
UNIT 100  104   16   20   4
L.S. 10
OMIT  -5  27   3
OMIT  -1  15   5
OMIT    0   2   0
OMIT   0  -2   0
EQIV $1 x, y, z-1
HTAB N2 O7_$1
EQIV $2 x-1, y, z-1
HTAB N2 O8_$2
EQIV $3 x-1, y, z
HTAB N3 N1_$3
HTAB N4 O2
EQIV $4 x, y, z+1
HTAB N6 O2_$4
EQIV $5 x+1, y, z+1
HTAB N6 O3_$5
EQIV $6 x+1, y, z
HTAB N7 N5_$6
HTAB N8 O7
SIZE  0.30 0.24 0.20
ACTA
BOND $H
FMAP 2
PLAN 20
dfix  1.53  0.01  c49   c50
WGHT    0.040500    0.423000
BASF  -0.01041
FVAR       0.64033
RESI 0
TWIN
CONF
TEMP    20
C1    1    0.565281    0.371883    0.516231    11.00000    0.04352    0.03497 =
         0.06104   -0.00316    0.00658   -0.00129
AFIX  43
H1    2    0.558198    0.367984    0.410422    11.00000   -1.20000
AFIX   0
C2    1    0.564528    0.409635    0.576189    11.00000    0.05038    0.04687 =
         0.08917   -0.00564    0.00284    0.00381
C3    1    0.522913    0.438346    0.327175    11.00000    0.16559    0.06980 =
         0.14690    0.05469    0.02806    0.01703
AFIX 137
H3A   2    0.606863    0.423970    0.289504    11.00000   -1.50000
H3B   2    0.513817    0.463694    0.279662    11.00000   -1.50000
H3C   2    0.424480    0.424445    0.302624    11.00000   -1.50000
AFIX   0
C4    1    0.572067    0.415012    0.732949    11.00000    0.05802    0.06638 =
         0.11460   -0.03677   -0.00243    0.00262
AFIX  43
H4    2    0.569838    0.440241    0.772274    11.00000   -1.20000
AFIX   0
C5    1    0.582662    0.384154    0.830593    11.00000    0.05346    0.11436 =
         0.07151   -0.04467    0.01695   -0.01606
AFIX  43
H5    2    0.587864    0.388326    0.936097    11.00000   -1.20000
AFIX   0
C6    1    0.585809    0.346106    0.773524    11.00000    0.04118    0.07287 =
         0.04991    0.00091    0.00942   -0.01544
AFIX  43
H6    2    0.593959    0.324953    0.840886    11.00000   -1.20000
AFIX   0
C7    1    0.576790    0.339946    0.616757    11.00000    0.02398    0.04609 =
         0.04641   -0.00046    0.00457   -0.00459
C8    1    0.393772    0.285436    0.502100    11.00000    0.02377    0.03596 =
         0.05544    0.00300    0.00517   -0.00153
AFIX  13
H8    2    0.322575    0.302254    0.552256    11.00000   -1.20000
AFIX   0
C9    1    0.568024    0.298602    0.551843    11.00000    0.03356    0.03140 =
         0.04849    0.00975    0.00405   -0.00216
AFIX  13
H9    2    0.616313    0.280808    0.632630    11.00000   -1.20000
AFIX   0
C10   1    0.651085    0.292997    0.411799    11.00000    0.02761    0.02934 =
         0.05342    0.00154    0.00593    0.00050
C11   1    0.819864    0.293781    0.422543    11.00000    0.03530    0.03022 =
         0.05720    0.00405   -0.00173    0.00048
C12   1    0.555901    0.290611    0.274508    11.00000    0.03052    0.02974 =
         0.05325    0.00499    0.00709    0.00054
C13   1    0.360987    0.242860    0.538410    11.00000    0.03102    0.03446 =
         0.04724    0.00143    0.00620   -0.00214
C14   1    0.127937    0.199917    0.569811    11.00000    0.03530    0.03936 =
         0.04160   -0.00123    0.00591   -0.00813
C15   1    0.312139    0.054884    0.429281    11.00000    0.08668    0.03979 =
         0.06183    0.00259   -0.00543   -0.00961
AFIX  43
H15   2    0.265984    0.038731    0.496288    11.00000   -1.20000
AFIX   0
C16   1    0.440738    0.041471    0.361979    11.00000    0.09817    0.03902 =
         0.07394   -0.01068   -0.01033    0.00511
AFIX  43
H16   2    0.479195    0.016335    0.383788    11.00000   -1.20000
AFIX   0
C17   1    0.512014    0.064751    0.263705    11.00000    0.08288    0.06851 =
         0.06037   -0.01374   -0.00395    0.00831
AFIX  43
H17   2    0.599133    0.055867    0.219644    11.00000   -1.20000
AFIX   0
C18   1    0.450813    0.101807    0.231890    11.00000    0.09255    0.05761 =
         0.05850    0.00847    0.01204   -0.00312
AFIX  43
H18   2    0.496545    0.117815    0.164099    11.00000   -1.20000
AFIX   0
C19   1    0.324063    0.115412    0.298298    11.00000    0.07755    0.04170 =
         0.06448    0.00913    0.00376    0.00695
AFIX  43
H19   2    0.286511    0.140608    0.276082    11.00000   -1.20000
AFIX   0
C20   1    0.251287    0.092314    0.397605    11.00000    0.05952    0.03675 =
         0.05643   -0.00146   -0.00843   -0.00800
C21   1    0.107094    0.106398    0.465914    11.00000    0.05363    0.04321 =
         0.07773    0.00449   -0.00840   -0.01334
AFIX  23
H21A  2    0.043818    0.083841    0.486267    11.00000   -1.20000
H21B  2    0.042939    0.122386    0.389871    11.00000   -1.20000
AFIX   0
C22   1    0.143991    0.130311    0.616384    11.00000    0.03875    0.03550 =
         0.08200    0.00574    0.01132   -0.00972
AFIX  13
H22   2    0.042710    0.135691    0.654341    11.00000   -1.20000
AFIX   0
C23   1    0.247884    0.108490    0.740927    11.00000    0.06831    0.04959 =
         0.06492   -0.00408    0.01560   -0.01442
C24   1    0.270594    0.049495    0.889680    11.00000    0.18072    0.09774 =
         0.12213    0.06283   -0.05402   -0.03478
AFIX  23
H24A  2    0.379762    0.046839    0.869740    11.00000   -1.20000
H24B  2    0.271614    0.061605    0.989977    11.00000   -1.20000
AFIX   0
C25   1    0.201782    0.013413    0.890048    11.00000    0.18820    0.10847 =
         0.21156    0.08712    0.02835    0.01812
AFIX 137
H25A  2    0.097160    0.015855    0.919166    11.00000   -1.50000
H25B  2    0.265303   -0.003180    0.962385    11.00000   -1.50000
H25C  2    0.194494    0.002190    0.788852    11.00000   -1.50000
AFIX   0
C26   1    0.775399    0.111549    0.946522    11.00000    0.05617    0.04388 =
         0.04280   -0.00872    0.00075    0.00130
AFIX  43
H26   2    0.799607    0.115777    1.051989    11.00000   -1.20000
AFIX   0
C27   1    0.763978    0.073380    0.890524    11.00000    0.05709    0.04355 =
         0.06649   -0.00997    0.00296    0.00293
C28   1    0.742097    0.005213    0.951850    11.00000    0.12509    0.04040 =
         0.14634   -0.02019   -0.01618   -0.00169
AFIX 137
H28A  2    0.629612    0.004644    0.918576    11.00000   -1.50000
H28B  2    0.767513   -0.012344    1.037168    11.00000   -1.50000
H28C  2    0.797591   -0.002728    0.868467    11.00000   -1.50000
AFIX   0
C29   1    0.731918    0.067207    0.733374    11.00000    0.07202    0.06193 =
         0.07719   -0.03158    0.01174   -0.01071
AFIX  43
H29   2    0.725054    0.041875    0.694377    11.00000   -1.20000
AFIX   0
C30   1    0.710284    0.098568    0.635242    11.00000    0.08661    0.08435 =
         0.04749   -0.01856    0.00432   -0.02788
AFIX  43
H30   2    0.689242    0.094376    0.529522    11.00000   -1.20000
AFIX   0
C31   1    0.719456    0.136468    0.692001    11.00000    0.05265    0.06717 =
         0.05067    0.00272    0.00274   -0.02272
AFIX  43
H31   2    0.703949    0.157496    0.624283    11.00000   -1.20000
AFIX   0
C32   1    0.751508    0.143130    0.848601    11.00000    0.02727    0.04669 =
         0.04177   -0.00634    0.00213   -0.00600
C33   1    0.931787    0.198741    0.960666    11.00000    0.03316    0.03417 =
         0.04311    0.00235    0.00732    0.00204
AFIX  13
H33   2    1.006232    0.182123    0.913817    11.00000   -1.20000
AFIX   0
C34   1    0.758534    0.185056    0.908308    11.00000    0.02858    0.03840 =
         0.04217    0.00719   -0.00010   -0.00043
AFIX  13
H34   2    0.710962    0.202278    0.825175    11.00000   -1.20000
AFIX   0
C35   1    0.671113    0.190904    1.046634    11.00000    0.02340    0.03118 =
         0.05222    0.00148   -0.00123   -0.00441
C36   1    0.503180    0.192870    1.034063    11.00000    0.03922    0.03174 =
         0.05413    0.00318    0.00575    0.00475
C37   1    0.763071    0.194344    1.184764    11.00000    0.03408    0.02822 =
         0.05009    0.00477    0.00887   -0.00081
C38   1    0.957642    0.241448    0.921224    11.00000    0.03224    0.04039 =
         0.04785    0.00276    0.00496   -0.00206
C39   1    1.178129    0.287358    0.884838    11.00000    0.03493    0.04210 =
         0.03694    0.00499    0.00200   -0.00785
C40   1    0.967103    0.449511    0.739180    11.00000    0.05492    0.06025 =
         0.09019    0.00264    0.01455    0.00426
AFIX  43
H40   2    0.891770    0.443615    0.803584    11.00000   -1.20000
AFIX   0
C41   1    0.995473    0.488462    0.705727    11.00000    0.06946    0.04907 =
         0.13160    0.00675    0.00821    0.01744
AFIX  43
H41   2    0.939408    0.508313    0.747086    11.00000   -1.20000
AFIX   0
C42   1    1.104801    0.497155    0.612958    11.00000    0.08084    0.04459 =
         0.13598    0.03035   -0.00850    0.00036
AFIX  43
H42   2    1.122971    0.523123    0.589008    11.00000   -1.20000
AFIX   0
C43   1    1.189453    0.468102    0.553577    11.00000    0.08117    0.06944 =
         0.11368    0.03247    0.02707   -0.00981
AFIX  43
H43   2    1.266176    0.474263    0.491012    11.00000   -1.20000
AFIX   0
C44   1    1.159779    0.429417    0.587547    11.00000    0.05879    0.05208 =
         0.07764    0.00475    0.01483    0.00547
AFIX  43
H44   2    1.217398    0.409741    0.546981    11.00000   -1.20000
AFIX   0
C45   1    1.047797    0.419505    0.679287    11.00000    0.03823    0.04671 =
         0.05483    0.00530   -0.00586   -0.00576
C46   1    1.012290    0.377363    0.709010    11.00000    0.04400    0.04261 =
         0.06226    0.00718   -0.00591   -0.00791
AFIX  23
H46A  2    1.006767    0.363224    0.612406    11.00000   -1.20000
H46B  2    0.908066    0.375903    0.742483    11.00000   -1.20000
AFIX   0
C47   1    1.130814    0.356600    0.828037    11.00000    0.03721    0.04031 =
         0.05349   -0.00183    0.00450   -0.01019
AFIX  13
H47   2    1.233702    0.355633    0.789089    11.00000   -1.20000
AFIX   0
C48   1    1.152651    0.378009    0.980402    11.00000    0.05414    0.05370 =
         0.06132    0.00721    0.00372   -0.00939
C49   1    1.045312    0.390177    1.208381    11.00000    0.13620    0.20742 =
         0.08895   -0.05500    0.04651   -0.05515
AFIX  23
H49A  2    1.096814    0.372651    1.286820    11.00000   -1.20000
H49B  2    1.106750    0.414137    1.210448    11.00000   -1.20000
AFIX   0
C50   1    0.888674    0.398270    1.235314    11.00000    0.15198    0.35204 =
         0.14634   -0.11533   -0.00075    0.08302
AFIX 137
H50A  2    0.848010    0.420111    1.173250    11.00000   -1.50000
H50B  2    0.888361    0.404430    1.342226    11.00000   -1.50000
H50C  2    0.822902    0.375785    1.208820    11.00000   -1.50000
AFIX   0
N1    3    0.955434    0.294587    0.433025    11.00000    0.03130    0.06224 =
         0.08589   -0.00869    0.00306    0.00068
N2    3    0.596597    0.288499    0.130685    11.00000    0.03892    0.06735 =
         0.05341    0.00309    0.00470   -0.00254
AFIX  93
H2A   2    0.695201    0.288568    0.117550    11.00000   -1.20000
H2B   2    0.523876    0.287087    0.052342    11.00000   -1.20000
AFIX   0
N3    3    0.204200    0.235480    0.544482    11.00000    0.02960    0.03052 =
         0.05924    0.00238    0.00927   -0.00325
AFIX  43
H3    2    0.142614    0.255508    0.530823    11.00000   -1.20000
AFIX   0
N4    3    0.218921    0.168155    0.591245    11.00000    0.03382    0.03754 =
         0.08347    0.00411    0.01410   -0.00837
AFIX  43
H4A   2    0.319931    0.169728    0.590414    11.00000   -1.20000
AFIX   0
N5    3    0.367089    0.195345    1.026861    11.00000    0.03437    0.05919 =
         0.09554    0.01078    0.00623    0.00588
N6    3    0.718921    0.196888    1.326117    11.00000    0.04550    0.06399 =
         0.04423    0.00271    0.01148    0.00235
AFIX  93
H6A   2    0.619749    0.196409    1.337031    11.00000   -1.20000
H6B   2    0.789837    0.198996    1.405673    11.00000   -1.20000
AFIX   0
N7    3    1.112647    0.251124    0.915642    11.00000    0.02701    0.03334 =
         0.04760    0.00941    0.00384   -0.00082
AFIX  43
H7    2    1.179661    0.232272    0.933611    11.00000   -1.20000
AFIX   0
N8    3    1.076829    0.316592    0.846448    11.00000    0.03269    0.03567 =
         0.07434    0.01203    0.00322   -0.00426
AFIX  43
H8A   2    0.976500    0.311732    0.832069    11.00000   -1.20000
AFIX   0
O1    4    0.557315    0.442621    0.487292    11.00000    0.11458    0.03495 =
         0.14727    0.00803   -0.02289    0.00773
O2    4    0.464889    0.218184    0.556384    11.00000    0.03598    0.03451 =
         0.12378    0.01459    0.02556    0.00284
O3    4   -0.016150    0.200530    0.572035    11.00000    0.03304    0.05388 =
         0.07425    0.01016    0.00751   -0.01136
O4    4    0.375094    0.118861    0.803363    11.00000    0.08197    0.08592 =
         0.09184    0.01197   -0.01994   -0.03045
O5    4    0.181724    0.074554    0.770122    11.00000    0.08841    0.05700 =
         0.09475    0.02659   -0.01091   -0.02519
O6    4    0.789467    0.044319    0.998867    11.00000    0.11230    0.03554 =
         0.08684   -0.00645   -0.01096    0.00386
O7    4    0.848183    0.264890    0.897794    11.00000    0.03064    0.04091 =
         0.10845    0.01830    0.01331    0.00299
O8    4    1.322808    0.290200    0.891432    11.00000    0.03062    0.05562 =
         0.09347    0.02530    0.00454   -0.00573
O9    4    1.260121    0.399341    1.024382    11.00000    0.08543    0.09956 =
         0.09999   -0.03388    0.01008   -0.04535
O10   4    1.033818    0.371699    1.055058    11.00000    0.10845    0.16021 =
         0.07814   -0.05189    0.04111   -0.06108
S1    5    0.351505    0.292179    0.291638    11.00000    0.03035    0.05778 =
         0.05488    0.01128    0.00090   -0.00361
S2    5    0.968738    0.194218    1.172058    11.00000    0.03077    0.05338 =
         0.04513    0.01026    0.00039   -0.00122
HKLF 4 1 -1.0000  0.0000  0.0000  0.0000  0.0000  1.0000  0.0000  1.0000  0.0000

REM  ZY170710_a.res in P1             New: P21
REM R1 =  0.0603 for    6336 Fo > 4sig(Fo)  and  0.1409 for all   11133 data
REM    636 parameters refined using      2 restraints

END

WGHT      0.0404      0.4221

REM Highest difference peak  0.250,  deepest hole -0.226,  1-sigma level  0.044
Q1    1   0.9634  0.4126  1.1387  11.00000  0.05    0.25
Q2    1   0.9681  0.4305  1.1926  11.00000  0.05    0.21
Q3    1   0.2743  0.1307  0.8443  11.00000  0.05    0.19
Q4    1   0.9239  0.1958  1.0628  11.00000  0.05    0.19
Q5    1   1.0757  0.1319  0.9801  11.00000  0.05    0.18
Q6    1   0.2997  0.3219  0.2873  11.00000  0.05    0.17
Q7    1   0.1974  0.0433  0.4256  11.00000  0.05    0.17
Q8    1   0.1289  0.0561  0.9985  11.00000  0.05    0.17
Q9    1   0.9759  0.1569  1.1920  11.00000  0.05    0.17
Q10   1   1.0008  0.4457  1.0872  11.00000  0.05    0.17
Q11   1   0.5350  0.0688  0.7051  11.00000  0.05    0.17
Q12   1   0.9993  0.4360  0.9175  11.00000  0.05    0.17
Q13   1   0.3652  0.0632  0.9810  11.00000  0.05    0.16
Q14   1  -0.0839  0.2000  0.5973  11.00000  0.05    0.16
Q15   1   0.4164  0.2181  0.4657  11.00000  0.05    0.16
Q16   1   0.9031  0.2661  0.9878  11.00000  0.05    0.16
Q17   1   0.3366  0.1142  0.3986  11.00000  0.05    0.16
Q18   1   1.1229  0.4424  1.0318  11.00000  0.05    0.16
Q19   1   0.7206  0.0767  0.3833  11.00000  0.05    0.16
Q20   1   0.2195  0.3400  0.4461  11.00000  0.05    0.16
;
_shelx_res_checksum              79037
####################################################################### 
# 
# This file contains crystal structure data downloaded from the 
# Cambridge Structural Database (CSD) hosted by the Cambridge 
# Crystallographic Data Centre (CCDC).
# 
# Full information about CCDC data access policies and citation 
# guidelines are available at http://www.ccdc.cam.ac.uk/access/V1 
# 
# Audit and citation data items may have been added by the CCDC. 
# Please retain this information to preserve the provenance of 
# this file and to allow appropriate attribution of the data. 
# 
#######################################################################

data_1d
_database_code_depnum_ccdc_archive 'CCDC 1823980'
_audit_update_record             
;
2018-02-14 deposited with the CCDC.
2018-06-13 downloaded from the CCDC.
;

_audit_creation_method           SHELXL-2014/7
_shelx_SHELXL_version_number     2014/7
_chemical_name_systematic        ?
_chemical_name_common            ?
_chemical_melting_point          ?
_chemical_formula_moiety         'C18 H20 N4 O4 S'
_chemical_formula_sum            'C18 H20 N4 O4 S'
_chemical_formula_weight         388.44

loop_
_atom_type_symbol
_atom_type_description
_atom_type_scat_dispersion_real
_atom_type_scat_dispersion_imag
_atom_type_scat_source
C C 0.0033 0.0016 'International Tables Vol C Tables 4.2.6.8 and 6.1.1.4'
H H 0.0000 0.0000 'International Tables Vol C Tables 4.2.6.8 and 6.1.1.4'
N N 0.0061 0.0033 'International Tables Vol C Tables 4.2.6.8 and 6.1.1.4'
O O 0.0106 0.0060 'International Tables Vol C Tables 4.2.6.8 and 6.1.1.4'
S S 0.1246 0.1234 'International Tables Vol C Tables 4.2.6.8 and 6.1.1.4'

_space_group_crystal_system      triclinic
_space_group_IT_number           2
_space_group_name_H-M_alt        'P -1'
_space_group_name_Hall           '-P 1'

_shelx_space_group_comment       
; 
The symmetry employed for this shelxl refinement is uniquely defined 
by the following loop, which should always be used as a source of 
symmetry information in preference to the above space-group names. 
They are only intended as comments. 
;

loop_
_space_group_symop_operation_xyz
'x, y, z'
'-x, -y, -z'

_cell_length_a                   6.0489(3)
_cell_length_b                   11.7701(6)
_cell_length_c                   14.2912(7)
_cell_angle_alpha                106.8458(17)
_cell_angle_beta                 91.1007(18)
_cell_angle_gamma                94.0053(19)
_cell_volume                     970.61(8)
_cell_formula_units_Z            2
_cell_measurement_temperature    296(2)
_cell_measurement_reflns_used    5413
_cell_measurement_theta_min      2.66
_cell_measurement_theta_max      22.16

_exptl_crystal_description       block
_exptl_crystal_colour            colorless
_exptl_crystal_density_meas      ?
_exptl_crystal_density_method    ?
_exptl_crystal_density_diffrn    1.329
_exptl_crystal_F_000             408
_exptl_transmission_factor_min   ?
_exptl_transmission_factor_max   ?
_exptl_crystal_size_max          0.260
_exptl_crystal_size_mid          0.240
_exptl_crystal_size_min          0.200
_exptl_absorpt_coefficient_mu    0.198
_shelx_estimated_absorpt_T_min   0.950
_shelx_estimated_absorpt_T_max   0.962
_exptl_absorpt_correction_type   multi-scan
_exptl_absorpt_correction_T_min  0.950
_exptl_absorpt_correction_T_max  0.961
_exptl_absorpt_process_details   sadabs
_exptl_absorpt_special_details   ?
_diffrn_ambient_temperature      296(2)
_diffrn_radiation_wavelength     0.71073
_diffrn_radiation_type           MoK\a
_diffrn_radiation_source         'fine-focus sealed tube'
_diffrn_measurement_device_type  'CCD area detector'
_diffrn_measurement_method       'phi and omega scans'
_diffrn_detector_area_resol_mean ?
_diffrn_reflns_number            15407
_diffrn_reflns_av_unetI/netI     0.0512
_diffrn_reflns_av_R_equivalents  0.0402
_diffrn_reflns_limit_h_min       -7
_diffrn_reflns_limit_h_max       7
_diffrn_reflns_limit_k_min       -15
_diffrn_reflns_limit_k_max       15
_diffrn_reflns_limit_l_min       -18
_diffrn_reflns_limit_l_max       18
_diffrn_reflns_theta_min         2.663
_diffrn_reflns_theta_max         27.650
_diffrn_reflns_theta_full        25.242
_diffrn_measured_fraction_theta_max 0.988
_diffrn_measured_fraction_theta_full 0.994
_diffrn_reflns_Laue_measured_fraction_max 0.988
_diffrn_reflns_Laue_measured_fraction_full 0.994
_diffrn_reflns_point_group_measured_fraction_max 0.988
_diffrn_reflns_point_group_measured_fraction_full 0.994
_reflns_number_total             4477
_reflns_number_gt                3104
_reflns_threshold_expression     'I > 2\s(I)'
_reflns_Friedel_coverage         0.000
_reflns_Friedel_fraction_max     .
_reflns_Friedel_fraction_full    .

_reflns_special_details          
; 
 Reflections were merged by SHELXL according to the crystal 
 class for the calculation of statistics and refinement. 
  
 _reflns_Friedel_fraction is defined as the number of unique 
 Friedel pairs measured divided by the number that would be 
 possible theoretically, ignoring centric projections and 
 systematic absences. 
;

_computing_data_collection       'Bruker APEX2'
_computing_cell_refinement       'Bruker SAINT'
_computing_data_reduction        'Bruker SAINT'
_computing_structure_solution    'SHELXS-97 (Sheldrick 2008)'
_computing_structure_refinement  'SHELXL-2014/7 (Sheldrick, 2014)'
_computing_molecular_graphics    'Bruker SHELXTL'
_computing_publication_material  'Bruker SHELXTL'
_refine_special_details          ?
_refine_ls_structure_factor_coef Fsqd
_refine_ls_matrix_type           full
_refine_ls_weighting_scheme      calc
_refine_ls_weighting_details     
'w=1/[\s^2^(Fo^2^)+(0.0658P)^2^+0.4437P] where P=(Fo^2^+2Fc^2^)/3'
_atom_sites_solution_primary     ?
_atom_sites_solution_secondary   ?
_atom_sites_solution_hydrogens   geom
_refine_ls_hydrogen_treatment    constr
_refine_ls_extinction_method     none
_refine_ls_extinction_coef       .
_refine_ls_number_reflns         4477
_refine_ls_number_parameters     266
_refine_ls_number_restraints     36
_refine_ls_R_factor_all          0.0903
_refine_ls_R_factor_gt           0.0545
_refine_ls_wR_factor_ref         0.1447
_refine_ls_wR_factor_gt          0.1294
_refine_ls_goodness_of_fit_ref   1.029
_refine_ls_restrained_S_all      1.052
_refine_ls_shift/su_max          0.001
_refine_ls_shift/su_mean         0.000

loop_
_atom_site_label
_atom_site_type_symbol
_atom_site_fract_x
_atom_site_fract_y
_atom_site_fract_z
_atom_site_U_iso_or_equiv
_atom_site_adp_type
_atom_site_occupancy
_atom_site_site_symmetry_order
_atom_site_calc_flag
_atom_site_refinement_flags_posn
_atom_site_refinement_flags_adp
_atom_site_refinement_flags_occupancy
_atom_site_disorder_assembly
_atom_site_disorder_group
C1 C 0.6620(5) 0.3163(3) 0.8658(2) 0.0562(7) Uani 1 1 d . . . . .
H1 H 0.5315 0.3231 0.8330 0.067 Uiso 1 1 calc R U . . .
C2 C 0.6860(6) 0.3665(3) 0.9665(2) 0.0671(8) Uani 1 1 d . . . . .
H2 H 0.5709 0.4065 1.0001 0.080 Uiso 1 1 calc R U . . .
C3 C 0.8755(5) 0.3582(2) 1.01745(18) 0.0547(7) Uani 1 1 d . . . . .
C4 C 0.9067(7) 0.4165(3) 1.1267(2) 0.0827(11) Uani 1 1 d . . . . .
H4A H 0.7688 0.4446 1.1526 0.124 Uiso 1 1 calc R U . . .
H4B H 1.0171 0.4823 1.1390 0.124 Uiso 1 1 calc R U . . .
H4C H 0.9539 0.3595 1.1576 0.124 Uiso 1 1 calc R U . . .
C5 C 1.0400(5) 0.2964(3) 0.96564(19) 0.0574(7) Uani 1 1 d . . . . .
H5 H 1.1691 0.2882 0.9987 0.069 Uiso 1 1 calc R U . . .
C6 C 1.0178(4) 0.2461(2) 0.86553(17) 0.0491(6) Uani 1 1 d . . . . .
H6 H 1.1318 0.2045 0.8324 0.059 Uiso 1 1 calc R U . . .
C7 C 0.8294(4) 0.2566(2) 0.81398(15) 0.0354(5) Uani 1 1 d . . . . .
C8 C 0.8896(3) 0.30096(18) 0.65229(15) 0.0311(5) Uani 1 1 d . . . . .
H8 H 0.8796 0.3812 0.6967 0.037 Uiso 1 1 calc R U . . .
C9 C 0.8054(4) 0.20771(19) 0.70290(15) 0.0333(5) Uani 1 1 d . . . . .
H9 H 0.6479 0.1856 0.6844 0.040 Uiso 1 1 calc R U . . .
C10 C 0.9335(4) 0.10158(18) 0.65834(15) 0.0331(5) Uani 1 1 d . . . . .
C11 C 0.8622(4) -0.0165(2) 0.65617(17) 0.0426(6) Uani 1 1 d . . . . .
C12 C 1.1304(4) 0.12582(18) 0.62119(15) 0.0320(5) Uani 1 1 d . . . . .
C13 C 0.7621(3) 0.28867(18) 0.55629(15) 0.0296(5) Uani 1 1 d . . . . .
C14 C 0.7217(4) 0.3941(2) 0.43021(17) 0.0412(6) Uani 1 1 d . . . . .
C15 C 0.4296(5) 0.3398(2) 0.30416(18) 0.0511(7) Uani 1 1 d . . . . .
H15A H 0.4785 0.4161 0.2952 0.061 Uiso 1 1 calc R U . . .
H15B H 0.2706 0.3388 0.3120 0.061 Uiso 1 1 calc R U . . .
C16 C 0.4740(6) 0.2437(3) 0.2132(2) 0.0684(9) Uani 1 1 d . . . . .
C17 C 0.7160(12) 0.1016(5) 0.1360(4) 0.1046(9) Uani 0.623(5) 1 d D U P A 1
H17A H 0.8745 0.0956 0.1419 0.125 Uiso 0.623(5) 1 calc R U P A 1
H17B H 0.6838 0.1297 0.0801 0.125 Uiso 0.623(5) 1 calc R U P A 1
C18 C 0.5872(12) -0.0166(5) 0.1275(5) 0.1082(13) Uani 0.623(5) 1 d D U P A 1
H18A H 0.6224 -0.0423 0.1836 0.162 Uiso 0.623(5) 1 calc R U P A 1
H18B H 0.6266 -0.0751 0.0692 0.162 Uiso 0.623(5) 1 calc R U P A 1
H18C H 0.4310 -0.0074 0.1243 0.162 Uiso 0.623(5) 1 calc R U P A 1
C17' C 0.6333(18) 0.0562(6) 0.1623(7) 0.1040(10) Uani 0.377(5) 1 d D U P A 2
H17C H 0.4963 0.0338 0.1228 0.125 Uiso 0.377(5) 1 calc R U P A 2
H17D H 0.6457 0.0019 0.2015 0.125 Uiso 0.377(5) 1 calc R U P A 2
C18' C 0.8300(17) 0.0502(10) 0.0971(7) 0.1065(14) Uani 0.377(5) 1 d D U P A 2
H18D H 0.8092 0.0984 0.0542 0.160 Uiso 0.377(5) 1 calc R U P A 2
H18E H 0.8418 -0.0309 0.0589 0.160 Uiso 0.377(5) 1 calc R U P A 2
H18F H 0.9633 0.0792 0.1369 0.160 Uiso 0.377(5) 1 calc R U P A 2
N1 N 0.8065(5) -0.1129(2) 0.6507(2) 0.0702(7) Uani 1 1 d . . . . .
N2 N 1.2906(3) 0.05301(17) 0.58665(15) 0.0440(5) Uani 1 1 d . . . . .
H2A H 1.2750 -0.0203 0.5863 0.053 Uiso 1 1 calc R U . . .
H2B H 1.4088 0.0797 0.5649 0.053 Uiso 1 1 calc R U . . .
N3 N 0.8111(3) 0.37776(16) 0.51637(14) 0.0439(5) Uani 1 1 d . . . . .
H3 H 0.9106 0.4318 0.5480 0.053 Uiso 1 1 calc R U . . .
N4 N 0.5342(3) 0.33163(17) 0.39328(14) 0.0444(5) Uani 1 1 d . . . . .
H4 H 0.4726 0.2847 0.4232 0.053 Uiso 1 1 calc R U . . .
O1 O 0.6266(2) 0.20511(13) 0.51960(11) 0.0371(4) Uani 1 1 d . . . . .
O2 O 0.8186(3) 0.46715(16) 0.39620(13) 0.0615(6) Uani 1 1 d . . . . .
O3 O 0.3745(5) 0.2292(3) 0.13751(17) 0.1157(10) Uani 1 1 d . . . . .
O4 O 0.6334(5) 0.1798(2) 0.22630(17) 0.1020(8) Uani 1 1 d D U . . .
S1 S 1.18067(9) 0.27639(5) 0.62607(4) 0.03609(18) Uani 1 1 d . . . . .

loop_
_atom_site_aniso_label
_atom_site_aniso_U_11
_atom_site_aniso_U_22
_atom_site_aniso_U_33
_atom_site_aniso_U_23
_atom_site_aniso_U_13
_atom_site_aniso_U_12
C1 0.0468(16) 0.0755(19) 0.0473(15) 0.0175(14) 0.0041(12) 0.0128(14)
C2 0.073(2) 0.078(2) 0.0497(16) 0.0129(15) 0.0226(15) 0.0186(16)
C3 0.079(2) 0.0493(15) 0.0349(13) 0.0141(12) 0.0051(13) -0.0079(14)
C4 0.124(3) 0.076(2) 0.0377(15) 0.0064(15) 0.0108(17) -0.017(2)
C5 0.0614(18) 0.0738(19) 0.0363(13) 0.0160(13) -0.0098(13) 0.0037(15)
C6 0.0482(15) 0.0634(17) 0.0355(13) 0.0126(12) -0.0031(11) 0.0124(12)
C7 0.0375(13) 0.0395(12) 0.0316(11) 0.0155(10) 0.0006(9) -0.0039(9)
C8 0.0321(11) 0.0300(10) 0.0310(11) 0.0100(9) -0.0038(9) -0.0027(8)
C9 0.0298(11) 0.0398(12) 0.0318(11) 0.0156(9) -0.0043(9) -0.0072(9)
C10 0.0394(13) 0.0305(11) 0.0291(11) 0.0118(9) -0.0059(9) -0.0097(9)
C11 0.0458(14) 0.0421(13) 0.0404(13) 0.0168(11) -0.0054(11) -0.0114(11)
C12 0.0364(12) 0.0285(10) 0.0289(11) 0.0074(9) -0.0067(9) -0.0066(9)
C13 0.0296(11) 0.0288(10) 0.0305(10) 0.0098(9) -0.0013(9) -0.0020(8)
C14 0.0528(15) 0.0339(12) 0.0379(12) 0.0167(10) -0.0131(11) -0.0131(10)
C15 0.0553(16) 0.0525(15) 0.0503(15) 0.0280(13) -0.0219(12) -0.0133(12)
C16 0.070(2) 0.084(2) 0.0525(18) 0.0268(17) -0.0166(15) -0.0087(17)
C17 0.121(2) 0.112(2) 0.0693(16) 0.0021(14) 0.0018(15) 0.0327(17)
C18 0.127(3) 0.110(2) 0.074(2) 0.0009(19) 0.003(2) 0.032(2)
C17' 0.120(2) 0.111(2) 0.0693(17) 0.0014(15) -0.0016(16) 0.0338(18)
C18' 0.121(3) 0.111(3) 0.074(2) -0.001(2) 0.0010(19) 0.034(2)
N1 0.0850(19) 0.0444(13) 0.0825(18) 0.0280(13) -0.0043(14) -0.0244(12)
N2 0.0428(12) 0.0333(10) 0.0549(12) 0.0122(9) 0.0061(9) -0.0018(8)
N3 0.0547(13) 0.0377(10) 0.0406(11) 0.0208(9) -0.0204(9) -0.0225(9)
N4 0.0511(13) 0.0443(11) 0.0418(11) 0.0249(9) -0.0169(9) -0.0176(9)
O1 0.0365(9) 0.0366(8) 0.0401(8) 0.0181(7) -0.0103(7) -0.0107(7)
O2 0.0778(14) 0.0575(11) 0.0549(11) 0.0376(9) -0.0316(10) -0.0393(10)
O3 0.139(3) 0.151(3) 0.0517(14) 0.0227(15) -0.0450(15) 0.013(2)
O4 0.118(2) 0.1101(19) 0.0671(14) 0.0024(12) -0.0022(13) 0.0349(15)
S1 0.0304(3) 0.0312(3) 0.0480(3) 0.0160(2) -0.0025(2) -0.0074(2)

_geom_special_details            
; 
 All esds (except the esd in the dihedral angle between two l.s. planes) 
 are estimated using the full covariance matrix.  The cell esds are taken 
 into account individually in the estimation of esds in distances, angles 
 and torsion angles; correlations between esds in cell parameters are only 
 used when they are defined by crystal symmetry.  An approximate (isotropic) 
 treatment of cell esds is used for estimating esds involving l.s. planes. 
;

loop_
_geom_bond_atom_site_label_1
_geom_bond_atom_site_label_2
_geom_bond_distance
_geom_bond_site_symmetry_2
_geom_bond_publ_flag
C1 C7 1.376(3) . ?
C1 C2 1.389(4) . ?
C1 H1 0.9300 . ?
C2 C3 1.371(4) . ?
C2 H2 0.9300 . ?
C3 C5 1.373(4) . ?
C3 C4 1.514(4) . ?
C4 H4A 0.9600 . ?
C4 H4B 0.9600 . ?
C4 H4C 0.9600 . ?
C5 C6 1.381(3) . ?
C5 H5 0.9300 . ?
C6 C7 1.377(3) . ?
C6 H6 0.9300 . ?
C7 C9 1.524(3) . ?
C8 C13 1.525(3) . ?
C8 C9 1.544(3) . ?
C8 S1 1.832(2) . ?
C8 H8 0.9800 . ?
C9 C10 1.503(3) . ?
C9 H9 0.9800 . ?
C10 C12 1.359(3) . ?
C10 C11 1.417(3) . ?
C11 N1 1.141(3) . ?
C12 N2 1.344(3) . ?
C12 S1 1.758(2) . ?
C13 O1 1.219(2) . ?
C13 N3 1.350(3) . ?
C14 O2 1.225(3) . ?
C14 N4 1.320(3) . ?
C14 N3 1.404(3) . ?
C15 N4 1.442(3) . ?
C15 C16 1.498(4) . ?
C15 H15A 0.9700 . ?
C15 H15B 0.9700 . ?
C16 O3 1.190(3) . ?
C16 O4 1.306(4) . ?
C17 O4 1.471(4) . ?
C17 C18 1.518(5) . ?
C17 H17A 0.9700 . ?
C17 H17B 0.9700 . ?
C18 H18A 0.9600 . ?
C18 H18B 0.9600 . ?
C18 H18C 0.9600 . ?
C17' O4 1.477(5) . ?
C17' C18' 1.519(5) . ?
C17' H17C 0.9700 . ?
C17' H17D 0.9700 . ?
C18' H18D 0.9600 . ?
C18' H18E 0.9600 . ?
C18' H18F 0.9600 . ?
N2 H2A 0.8600 . ?
N2 H2B 0.8600 . ?
N3 H3 0.8600 . ?
N4 H4 0.8600 . ?

loop_
_geom_angle_atom_site_label_1
_geom_angle_atom_site_label_2
_geom_angle_atom_site_label_3
_geom_angle
_geom_angle_site_symmetry_1
_geom_angle_site_symmetry_3
_geom_angle_publ_flag
C7 C1 C2 120.6(3) . . ?
C7 C1 H1 119.7 . . ?
C2 C1 H1 119.7 . . ?
C3 C2 C1 121.5(3) . . ?
C3 C2 H2 119.3 . . ?
C1 C2 H2 119.3 . . ?
C2 C3 C5 117.6(2) . . ?
C2 C3 C4 121.9(3) . . ?
C5 C3 C4 120.5(3) . . ?
C3 C4 H4A 109.5 . . ?
C3 C4 H4B 109.5 . . ?
H4A C4 H4B 109.5 . . ?
C3 C4 H4C 109.5 . . ?
H4A C4 H4C 109.5 . . ?
H4B C4 H4C 109.5 . . ?
C3 C5 C6 121.4(3) . . ?
C3 C5 H5 119.3 . . ?
C6 C5 H5 119.3 . . ?
C7 C6 C5 121.0(2) . . ?
C7 C6 H6 119.5 . . ?
C5 C6 H6 119.5 . . ?
C1 C7 C6 117.9(2) . . ?
C1 C7 C9 120.0(2) . . ?
C6 C7 C9 122.1(2) . . ?
C13 C8 C9 112.83(16) . . ?
C13 C8 S1 108.56(14) . . ?
C9 C8 S1 106.69(14) . . ?
C13 C8 H8 109.6 . . ?
C9 C8 H8 109.6 . . ?
S1 C8 H8 109.6 . . ?
C10 C9 C7 115.25(18) . . ?
C10 C9 C8 104.29(17) . . ?
C7 C9 C8 111.76(17) . . ?
C10 C9 H9 108.4 . . ?
C7 C9 H9 108.4 . . ?
C8 C9 H9 108.4 . . ?
C12 C10 C11 120.7(2) . . ?
C12 C10 C9 115.40(18) . . ?
C11 C10 C9 123.8(2) . . ?
N1 C11 C10 177.4(3) . . ?
N2 C12 C10 129.2(2) . . ?
N2 C12 S1 117.42(16) . . ?
C10 C12 S1 113.31(17) . . ?
O1 C13 N3 123.32(19) . . ?
O1 C13 C8 122.18(18) . . ?
N3 C13 C8 114.50(17) . . ?
O2 C14 N4 124.6(2) . . ?
O2 C14 N3 118.2(2) . . ?
N4 C14 N3 117.10(19) . . ?
N4 C15 C16 115.6(2) . . ?
N4 C15 H15A 108.4 . . ?
C16 C15 H15A 108.4 . . ?
N4 C15 H15B 108.4 . . ?
C16 C15 H15B 108.4 . . ?
H15A C15 H15B 107.4 . . ?
O3 C16 O4 124.4(3) . . ?
O3 C16 C15 122.8(3) . . ?
O4 C16 C15 112.8(2) . . ?
O4 C17 C18 102.3(4) . . ?
O4 C17 H17A 111.3 . . ?
C18 C17 H17A 111.3 . . ?
O4 C17 H17B 111.3 . . ?
C18 C17 H17B 111.3 . . ?
H17A C17 H17B 109.2 . . ?
C17 C18 H18A 109.5 . . ?
C17 C18 H18B 109.5 . . ?
H18A C18 H18B 109.5 . . ?
C17 C18 H18C 109.5 . . ?
H18A C18 H18C 109.5 . . ?
H18B C18 H18C 109.5 . . ?
O4 C17' C18' 107.8(6) . . ?
O4 C17' H17C 110.1 . . ?
C18' C17' H17C 110.1 . . ?
O4 C17' H17D 110.1 . . ?
C18' C17' H17D 110.1 . . ?
H17C C17' H17D 108.5 . . ?
C17' C18' H18D 109.5 . . ?
C17' C18' H18E 109.5 . . ?
H18D C18' H18E 109.5 . . ?
C17' C18' H18F 109.5 . . ?
H18D C18' H18F 109.5 . . ?
H18E C18' H18F 109.5 . . ?
C12 N2 H2A 120.0 . . ?
C12 N2 H2B 120.0 . . ?
H2A N2 H2B 120.0 . . ?
C13 N3 C14 128.74(18) . . ?
C13 N3 H3 115.6 . . ?
C14 N3 H3 115.6 . . ?
C14 N4 C15 121.81(19) . . ?
C14 N4 H4 119.1 . . ?
C15 N4 H4 119.1 . . ?
C16 O4 C17 115.0(4) . . ?
C16 O4 C17' 118.4(6) . . ?
C12 S1 C8 90.30(10) . . ?

loop_
_geom_hbond_atom_site_label_D
_geom_hbond_atom_site_label_H
_geom_hbond_atom_site_label_A
_geom_hbond_distance_DH
_geom_hbond_distance_HA
_geom_hbond_distance_DA
_geom_hbond_angle_DHA
_geom_hbond_site_symmetry_A
N2 H2A O1 0.86 2.38 3.058(2) 135.7 2_756
N2 H2B O1 0.86 2.16 2.969(2) 157.5 1_655
N3 H3 O2 0.86 1.97 2.812(2) 167.9 2_766
N4 H4 N1 0.86 2.50 3.089(3) 125.9 2_656
N4 H4 O1 0.86 2.11 2.725(2) 127.6 .

_refine_diff_density_max         0.408
_refine_diff_density_min         -0.537
_refine_diff_density_rms         0.052

_shelx_res_file                  
; 
  
    ZY170724.res created by SHELXL-2014/7 
  
  
TITL ZY170724 in P-1 
CELL 0.71073   6.04890  11.77010  14.29120 106.8458  91.1007  94.0053 
ZERR   2.00   0.00030   0.00060   0.00070   0.0017   0.0018   0.0019 
LATT 1 
SFAC C  H  N  O  S 
UNIT 36  40  8  8  2 
L.S. 10 
ACTA 
BOND   $H 
FMAP 2 
OMIT   0  0  1 
OMIT 0  1  0 
OMIT  0  -1   1 
PLAN 20 
EQIV $1 -x+2, -y, -z+1 
HTAB N2 O1_$1 
EQIV $2 x+1, y, z 
HTAB N2 O1_$2 
EQIV $3 -x+2, -y+1, -z+1 
HTAB N3 O2_$3 
EQIV $4 -x+1, -y, -z+1 
HTAB N4 N1_$4 
HTAB N4 O1 
SIZE  0.26  0.24 0.20 
DANG   2.43  0.01   O4 C18  O4  C18' 
FREE C18  C18' 
DFIX  1.450  0.005  O4  C17  O4  C17' 
DFIX  1.530  0.005   C17 C18   C17' C18' 
DELU  0.001 0.002  O4  C17  C18 
DELU  0.001 0.002  O4  C17'  C18' 
SIMU 0.001 0.002  O4  C17  C18 
SIMU 0.001 0.002  O4  C17'  C18' 
TEMP  23 
WGHT    0.065800    0.443700 
FVAR       0.32111   0.62294 
MOLE 1 
C1    1    0.661991    0.316310    0.865760    11.00000    0.04679    0.07546 = 
         0.04731    0.01750    0.00414    0.01277 
AFIX  43 
H1    2    0.531545    0.323147    0.832992    11.00000   -1.20000 
AFIX   0 
C2    1    0.685954    0.366453    0.966465    11.00000    0.07267    0.07783 = 
         0.04971    0.01288    0.02258    0.01860 
AFIX  43 
H2    2    0.570857    0.406493    1.000064    11.00000   -1.20000 
AFIX   0 
C3    1    0.875520    0.358237    1.017447    11.00000    0.07933    0.04935 = 
         0.03492    0.01413    0.00512   -0.00786 
C4    1    0.906694    0.416493    1.126676    11.00000    0.12432    0.07627 = 
         0.03771    0.00636    0.01081   -0.01672 
AFIX 137 
H4A   2    0.768848    0.444604    1.152632    11.00000   -1.50000 
H4B   2    1.017072    0.482348    1.139037    11.00000   -1.50000 
H4C   2    0.953925    0.359463    1.157612    11.00000   -1.50000 
AFIX   0 
C5    1    1.040008    0.296370    0.965641    11.00000    0.06136    0.07377 = 
         0.03635    0.01600   -0.00980    0.00374 
AFIX  43 
H5    2    1.169101    0.288165    0.998686    11.00000   -1.20000 
AFIX   0 
C6    1    1.017779    0.246091    0.865531    11.00000    0.04823    0.06344 = 
         0.03554    0.01264   -0.00313    0.01235 
AFIX  43 
H6    2    1.131771    0.204481    0.832391    11.00000   -1.20000 
AFIX   0 
C7    1    0.829397    0.256603    0.813983    11.00000    0.03746    0.03951 = 
         0.03158    0.01551    0.00056   -0.00395 
C8    1    0.889623    0.300959    0.652286    11.00000    0.03207    0.02996 = 
         0.03096    0.01005   -0.00382   -0.00270 
AFIX  13 
H8    2    0.879599    0.381191    0.696699    11.00000   -1.20000 
AFIX   0 
C9    1    0.805413    0.207706    0.702902    11.00000    0.02981    0.03977 = 
         0.03179    0.01556   -0.00427   -0.00723 
AFIX  13 
H9    2    0.647945    0.185638    0.684445    11.00000   -1.20000 
AFIX   0 
C10   1    0.933499    0.101582    0.658341    11.00000    0.03945    0.03054 = 
         0.02908    0.01182   -0.00590   -0.00968 
C11   1    0.862150   -0.016461    0.656172    11.00000    0.04582    0.04210 = 
         0.04036    0.01684   -0.00536   -0.01144 
C12   1    1.130430    0.125816    0.621193    11.00000    0.03640    0.02849 = 
         0.02889    0.00738   -0.00672   -0.00656 
C13   1    0.762100    0.288672    0.556288    11.00000    0.02955    0.02877 = 
         0.03055    0.00979   -0.00127   -0.00199 
C14   1    0.721691    0.394109    0.430210    11.00000    0.05281    0.03391 = 
         0.03792    0.01669   -0.01309   -0.01314 
C15   1    0.429584    0.339823    0.304162    11.00000    0.05529    0.05255 = 
         0.05030    0.02799   -0.02185   -0.01326 
AFIX  23 
H15A  2    0.478489    0.416091    0.295187    11.00000   -1.20000 
H15B  2    0.270584    0.338758    0.311976    11.00000   -1.20000 
AFIX   0 
C16   1    0.474048    0.243747    0.213201    11.00000    0.06970    0.08429 = 
         0.05252    0.02683   -0.01664   -0.00866 
PART 1 
C17   1    0.715975    0.101591    0.135992    21.00000    0.12065    0.11162 = 
         0.06935    0.00207    0.00181    0.03270 
AFIX  23 
H17A  2    0.874471    0.095614    0.141866    21.00000   -1.20000 
H17B  2    0.683791    0.129679    0.080115    21.00000   -1.20000 
AFIX   0 
C18   1    0.587170   -0.016639    0.127487    21.00000    0.12742    0.11002 = 
         0.07407    0.00089    0.00277    0.03242 
AFIX 137 
H18A  2    0.622386   -0.042270    0.183581    21.00000   -1.50000 
H18B  2    0.626638   -0.075052    0.069233    21.00000   -1.50000 
H18C  2    0.431044   -0.007352    0.124271    21.00000   -1.50000 
AFIX   0 
PART 2 
C17'  1    0.633333    0.056213    0.162322   -21.00000    0.11955    0.11074 = 
         0.06925    0.00136   -0.00164    0.03379 
AFIX  23 
H17C  2    0.496306    0.033832    0.122785   -21.00000   -1.20000 
H17D  2    0.645680    0.001899    0.201530   -21.00000   -1.20000 
AFIX   0 
C18'  1    0.830019    0.050170    0.097064   -21.00000    0.12092    0.11060 = 
         0.07395   -0.00084    0.00104    0.03406 
AFIX 137 
H18D  2    0.809219    0.098382    0.054199   -21.00000   -1.50000 
H18E  2    0.841828   -0.030851    0.058890   -21.00000   -1.50000 
H18F  2    0.963343    0.079159    0.136851   -21.00000   -1.50000 
AFIX   0 
PART 0 
N1    3    0.806469   -0.112874    0.650692    11.00000    0.08500    0.04442 = 
         0.08251    0.02798   -0.00434   -0.02437 
N2    3    1.290644    0.053006    0.586650    11.00000    0.04279    0.03333 = 
         0.05488    0.01225    0.00611   -0.00184 
AFIX  93 
H2A   2    1.275030   -0.020319    0.586260    11.00000   -1.20000 
H2B   2    1.408771    0.079744    0.564937    11.00000   -1.20000 
AFIX   0 
N3    3    0.811137    0.377761    0.516367    11.00000    0.05471    0.03773 = 
         0.04057    0.02084   -0.02037   -0.02253 
AFIX  43 
H3    2    0.910557    0.431785    0.547962    11.00000   -1.20000 
AFIX   0 
N4    3    0.534167    0.331633    0.393277    11.00000    0.05113    0.04433 = 
         0.04179    0.02493   -0.01692   -0.01765 
AFIX  43 
H4    2    0.472631    0.284747    0.423167    11.00000   -1.20000 
AFIX   0 
O1    4    0.626558    0.205112    0.519596    11.00000    0.03647    0.03659 = 
         0.04010    0.01808   -0.01026   -0.01070 
O2    4    0.818558    0.467149    0.396196    11.00000    0.07777    0.05748 = 
         0.05490    0.03762   -0.03157   -0.03931 
O3    4    0.374517    0.229239    0.137507    11.00000    0.13867    0.15072 = 
         0.05166    0.02274   -0.04500    0.01346 
O4    4    0.633434    0.179828    0.226298    11.00000    0.11758    0.11008 = 
         0.06709    0.00237   -0.00222    0.03485 
S1    5    1.180674    0.276395    0.626066    11.00000    0.03040    0.03117 = 
         0.04795    0.01604   -0.00250   -0.00739 
HKLF 4 
  
REM  ZY170724 in P-1 
REM R1 =  0.0545 for    3104 Fo > 4sig(Fo)  and  0.0903 for all    4477 data 
REM    266 parameters refined using     36 restraints 
  
END 
  
WGHT      0.0658      0.4437 
  
REM Highest difference peak  0.408,  deepest hole -0.537,  1-sigma level  0.052 
Q1    1   0.7217  0.0168  0.1415  11.00000  0.05    0.41 
Q2    1   0.7701  0.0388  0.1553  11.00000  0.05    0.32 
Q3    1   0.5842  0.0998  0.1065  11.00000  0.05    0.30 
Q4    1   0.5867  0.1366  0.2432  11.00000  0.05    0.27 
Q5    1   0.8123  0.2263  0.7593  11.00000  0.05    0.24 
Q6    1   0.5208  0.2555  0.3979  11.00000  0.05    0.22 
Q7    1   0.8572  0.2583  0.6804  11.00000  0.05    0.22 
Q8    1   0.8182  0.3781  1.1634  11.00000  0.05    0.20 
Q9    1   0.7077  0.0527  0.0768  11.00000  0.05    0.20 
Q10   1   1.1556  0.1983  0.6335  11.00000  0.05    0.19 
Q11   1   0.8271  0.2950  0.6093  11.00000  0.05    0.17 
Q12   1   0.8846  0.5042  1.1349  11.00000  0.05    0.17 
Q13   1   0.7589  0.5277  0.4521  11.00000  0.05    0.16 
Q14   1   1.1227  0.4161  1.1591  11.00000  0.05    0.16 
Q15   1   1.0007  0.0969  0.6256  11.00000  0.05    0.16 
Q16   1   0.9948  0.3950  0.5162  11.00000  0.05    0.16 
Q17   1   1.0463  0.1154  0.6582  11.00000  0.05    0.16 
Q18   1   1.3275  0.3251  0.6590  11.00000  0.05    0.16 
Q19   1   0.7717  0.3918  0.4890  11.00000  0.05    0.15 
Q20   1   0.8520  0.3224  1.2750  11.00000  0.05    0.15 
;
_shelx_res_checksum              17822
####################################################################### 
# 
# This file contains crystal structure data downloaded from the 
# Cambridge Structural Database (CSD) hosted by the Cambridge 
# Crystallographic Data Centre (CCDC).
# 
# Full information about CCDC data access policies and citation 
# guidelines are available at http://www.ccdc.cam.ac.uk/access/V1 
# 
# Audit and citation data items may have been added by the CCDC. 
# Please retain this information to preserve the provenance of 
# this file and to allow appropriate attribution of the data. 
# 
#######################################################################

data_2l
_database_code_depnum_ccdc_archive 'CCDC 1823984'
_audit_update_record             
;
2018-02-14 deposited with the CCDC.
2018-06-13 downloaded from the CCDC.
;

_audit_creation_method           SHELXL-2014/7
_shelx_SHELXL_version_number     2014/7
_chemical_name_systematic        ?
_chemical_name_common            ?
_chemical_melting_point          ?
_chemical_formula_moiety         'C26 H28 N4 O5 S'
_chemical_formula_sum            'C26 H28 N4 O5 S'
_chemical_formula_weight         508.58

loop_
_atom_type_symbol
_atom_type_description
_atom_type_scat_dispersion_real
_atom_type_scat_dispersion_imag
_atom_type_scat_source
C C 0.0033 0.0016 'International Tables Vol C Tables 4.2.6.8 and 6.1.1.4'
H H 0.0000 0.0000 'International Tables Vol C Tables 4.2.6.8 and 6.1.1.4'
N N 0.0061 0.0033 'International Tables Vol C Tables 4.2.6.8 and 6.1.1.4'
O O 0.0106 0.0060 'International Tables Vol C Tables 4.2.6.8 and 6.1.1.4'
S S 0.1246 0.1234 'International Tables Vol C Tables 4.2.6.8 and 6.1.1.4'

_space_group_crystal_system      orthorhombic
_space_group_IT_number           18
_space_group_name_H-M_alt        'P 21 21 2'
_space_group_name_Hall           'P 2 2ab'

_shelx_space_group_comment       
;
The symmetry employed for this shelxl refinement is uniquely defined
by the following loop, which should always be used as a source of
symmetry information in preference to the above space-group names.
They are only intended as comments.
;

loop_
_space_group_symop_operation_xyz
'x, y, z'
'-x, -y, z'
'x+1/2, -y+1/2, -z'
'-x+1/2, y+1/2, -z'

_cell_length_a                   17.559
_cell_length_b                   17.5588(13)
_cell_length_c                   8.3081(6)
_cell_angle_alpha                90
_cell_angle_beta                 90
_cell_angle_gamma                90
_cell_volume                     2561.5(3)
_cell_formula_units_Z            4
_cell_measurement_temperature    296(2)
_cell_measurement_reflns_used    4278
_cell_measurement_theta_min      2.32
_cell_measurement_theta_max      22.35

_exptl_crystal_description       block
_exptl_crystal_colour            colorless
_exptl_crystal_density_meas      ?
_exptl_crystal_density_method    ?
_exptl_crystal_density_diffrn    1.319
_exptl_crystal_F_000             1072
_exptl_transmission_factor_min   ?
_exptl_transmission_factor_max   ?
_exptl_crystal_size_max          0.240
_exptl_crystal_size_mid          0.220
_exptl_crystal_size_min          0.200
_exptl_absorpt_coefficient_mu    0.170
_shelx_estimated_absorpt_T_min   0.960
_shelx_estimated_absorpt_T_max   0.967
_exptl_absorpt_correction_type   multi-scan
_exptl_absorpt_correction_T_min  0.960
_exptl_absorpt_correction_T_max  0.967
_exptl_absorpt_process_details   sadabs
_exptl_absorpt_special_details   ?
_diffrn_ambient_temperature      296(2)
_diffrn_radiation_wavelength     0.71073
_diffrn_radiation_type           MoK\a
_diffrn_radiation_source         'fine-focus sealed tube'
_diffrn_measurement_device_type  'CCD area detector'
_diffrn_measurement_method       'phi and omega scans'
_diffrn_detector_area_resol_mean ?
_diffrn_reflns_number            20711
_diffrn_reflns_av_unetI/netI     0.1896
_diffrn_reflns_av_R_equivalents  0.1632
_diffrn_reflns_limit_h_min       -21
_diffrn_reflns_limit_h_max       21
_diffrn_reflns_limit_k_min       -17
_diffrn_reflns_limit_k_max       21
_diffrn_reflns_limit_l_min       -8
_diffrn_reflns_limit_l_max       10
_diffrn_reflns_theta_min         2.320
_diffrn_reflns_theta_max         25.991
_diffrn_reflns_theta_full        25.242
_diffrn_measured_fraction_theta_max 0.900
_diffrn_measured_fraction_theta_full 0.891
_diffrn_reflns_Laue_measured_fraction_max 0.900
_diffrn_reflns_Laue_measured_fraction_full 0.891
_diffrn_reflns_point_group_measured_fraction_max 0.913
_diffrn_reflns_point_group_measured_fraction_full 0.905
_reflns_number_total             4614
_reflns_number_gt                2499
_reflns_threshold_expression     'I > 2\s(I)'
_reflns_Friedel_coverage         0.784
_reflns_Friedel_fraction_max     0.931
_reflns_Friedel_fraction_full    0.924

_reflns_special_details          
;
 Reflections were merged by SHELXL according to the crystal
 class for the calculation of statistics and refinement.
 
 _reflns_Friedel_fraction is defined as the number of unique
 Friedel pairs measured divided by the number that would be
 possible theoretically, ignoring centric projections and
 systematic absences.
;

_computing_data_collection       ?
_computing_cell_refinement       ?
_computing_data_reduction        ?
_computing_structure_solution    ?
_computing_structure_refinement  'SHELXL-2014/7 (Sheldrick, 2014)'
_computing_molecular_graphics    ?
_computing_publication_material  ?
_refine_special_details          ?
_refine_ls_structure_factor_coef Fsqd
_refine_ls_matrix_type           full
_refine_ls_weighting_scheme      calc
_refine_ls_weighting_details     
'w=1/[\s^2^(Fo^2^)+(0.0183P)^2^] where P=(Fo^2^+2Fc^2^)/3'
_atom_sites_solution_primary     ?
_atom_sites_solution_secondary   ?
_atom_sites_solution_hydrogens   geom
_refine_ls_hydrogen_treatment    constr
_refine_ls_extinction_method     none
_refine_ls_extinction_coef       .
_refine_ls_abs_structure_details 
;
 Flack x determined using 761 quotients [(I+)-(I-)]/[(I+)+(I-)]
 (Parsons, Flack and Wagner, Acta Cryst. B69 (2013) 249-259).
;
_refine_ls_abs_structure_Flack   0.05(10)
_chemical_absolute_configuration ad
_refine_ls_number_reflns         4614
_refine_ls_number_parameters     327
_refine_ls_number_restraints     31
_refine_ls_R_factor_all          0.1454
_refine_ls_R_factor_gt           0.0606
_refine_ls_wR_factor_ref         0.1157
_refine_ls_wR_factor_gt          0.0965
_refine_ls_goodness_of_fit_ref   0.917
_refine_ls_restrained_S_all      0.956
_refine_ls_shift/su_max          0.001
_refine_ls_shift/su_mean         0.000

loop_
_atom_site_label
_atom_site_type_symbol
_atom_site_fract_x
_atom_site_fract_y
_atom_site_fract_z
_atom_site_U_iso_or_equiv
_atom_site_adp_type
_atom_site_occupancy
_atom_site_site_symmetry_order
_atom_site_calc_flag
_atom_site_refinement_flags_posn
_atom_site_refinement_flags_adp
_atom_site_refinement_flags_occupancy
_atom_site_disorder_assembly
_atom_site_disorder_group
C1 C 0.2031(3) 0.4212(3) 0.5439(7) 0.0444(15) Uani 1 1 d . . . . .
H1 H 0.2237 0.4614 0.6025 0.053 Uiso 1 1 calc R U . . .
C2 C 0.1248(3) 0.4115(4) 0.5374(7) 0.0552(17) Uani 1 1 d . . . . .
H2 H 0.0933 0.4463 0.5894 0.066 Uiso 1 1 calc R U . . .
C3 C 0.0933(3) 0.3520(4) 0.4562(7) 0.0440(15) Uani 1 1 d . . . . .
C4 C -0.0196(4) 0.2995(4) 0.3426(8) 0.066(2) Uani 1 1 d . . . . .
H4A H -0.0023 0.3124 0.2365 0.099 Uiso 1 1 calc R U . . .
H4B H -0.0738 0.3057 0.3484 0.099 Uiso 1 1 calc R U . . .
H4C H -0.0065 0.2476 0.3658 0.099 Uiso 1 1 calc R U . . .
C5 C 0.1403(3) 0.2996(3) 0.3789(7) 0.0434(15) Uani 1 1 d . . . . .
H5 H 0.1198 0.2578 0.3256 0.052 Uiso 1 1 calc R U . . .
C6 C 0.2180(3) 0.3113(3) 0.3834(7) 0.0429(15) Uani 1 1 d . . . . .
H6 H 0.2493 0.2769 0.3299 0.051 Uiso 1 1 calc R U . . .
C7 C 0.2513(3) 0.3709(3) 0.4627(6) 0.0325(13) Uani 1 1 d . . . . .
C8 C 0.3385(3) 0.3798(3) 0.4643(6) 0.0301(12) Uani 1 1 d . . . . .
H8 H 0.3607 0.3309 0.4966 0.036 Uiso 1 1 calc R U . . .
C9 C 0.3684(3) 0.4403(3) 0.5773(6) 0.0325(13) Uani 1 1 d . . . . .
C10 C 0.3655(3) 0.4323(3) 0.7491(7) 0.0383(14) Uani 1 1 d . . . . .
C11 C 0.3951(3) 0.5038(3) 0.5108(6) 0.0346(12) Uani 1 1 d . . . . .
C12 C 0.3718(3) 0.4012(3) 0.2981(6) 0.0305(12) Uani 1 1 d . . . . .
H12 H 0.3353 0.3881 0.2132 0.037 Uiso 1 1 calc R U . . .
C13 C 0.4488(3) 0.3618(3) 0.2652(6) 0.0290(12) Uani 1 1 d . . . . .
C14 C 0.5352(3) 0.3304(3) 0.0364(7) 0.0335(13) Uani 1 1 d . . . . .
C15 C 0.8555(3) 0.3172(4) -0.0743(9) 0.0562(18) Uani 1 1 d . . . . .
H15 H 0.8870 0.2932 0.0001 0.067 Uiso 1 1 calc R U . . .
C16 C 0.8824(4) 0.3311(4) -0.2260(9) 0.0649(19) Uani 1 1 d . . . . .
H16 H 0.9318 0.3173 -0.2535 0.078 Uiso 1 1 calc R U . . .
C17 C 0.8356(4) 0.3659(4) -0.3389(9) 0.0654(19) Uani 1 1 d . . . . .
H17 H 0.8532 0.3756 -0.4424 0.078 Uiso 1 1 calc R U . . .
C18 C 0.7630(4) 0.3858(4) -0.2951(11) 0.065(2) Uani 1 1 d . . . . .
H18 H 0.7312 0.4088 -0.3703 0.078 Uiso 1 1 calc R U . . .
C19 C 0.7366(4) 0.3726(4) -0.1447(10) 0.058(2) Uani 1 1 d . . . . .
H19 H 0.6871 0.3870 -0.1186 0.070 Uiso 1 1 calc R U . . .
C20 C 0.7816(3) 0.3383(4) -0.0284(8) 0.0507(17) Uani 1 1 d . . . . .
C21 C 0.7526(4) 0.3251(4) 0.1401(9) 0.064(2) Uani 1 1 d . . . . .
H21A H 0.7167 0.3651 0.1669 0.077 Uiso 1 1 calc R U . . .
H21B H 0.7950 0.3289 0.2145 0.077 Uiso 1 1 calc R U . . .
C22 C 0.7137(3) 0.2480(4) 0.1636(7) 0.0528(17) Uani 1 1 d . . . . .
H22A H 0.7486 0.2079 0.1316 0.063 Uiso 1 1 calc R U . . .
H22B H 0.7024 0.2411 0.2769 0.063 Uiso 1 1 calc R U . . .
C23 C 0.6406(3) 0.2402(3) 0.0676(7) 0.0372(14) Uani 1 1 d . . . . .
H23 H 0.6515 0.2571 -0.0424 0.045 Uiso 1 1 calc R U . . .
C24 C 0.6107(4) 0.1602(4) 0.0571(8) 0.0591(15) Uani 1 1 d . U . . .
C25 C 0.6420(6) 0.0311(4) 0.0147(11) 0.102(2) Uani 1 1 d . U . . .
H25A H 0.6851 0.0004 0.0484 0.122 Uiso 1 1 calc R U . . .
H25B H 0.6007 0.0219 0.0897 0.122 Uiso 1 1 calc R U . . .
C26 C 0.6189(6) 0.0078(5) -0.1428(9) 0.116(3) Uani 1 1 d . U . . .
H26A H 0.5742 0.0356 -0.1739 0.175 Uiso 1 1 calc R U . . .
H26B H 0.6077 -0.0457 -0.1422 0.175 Uiso 1 1 calc R U . . .
H26C H 0.6591 0.0178 -0.2180 0.175 Uiso 1 1 calc R U . . .
N1 N 0.3622(3) 0.4294(3) 0.8847(6) 0.0591(16) Uani 1 1 d . . . . .
N2 N 0.4223(3) 0.5669(3) 0.5800(6) 0.0458(12) Uani 1 1 d . . . . .
H2A H 0.4243 0.5702 0.6832 0.055 Uiso 1 1 calc R U . . .
H2B H 0.4378 0.6041 0.5214 0.055 Uiso 1 1 calc R U . . .
N3 N 0.4703(2) 0.3624(3) 0.1086(5) 0.0332(11) Uani 1 1 d . . . . .
H3 H 0.4399 0.3858 0.0442 0.040 Uiso 1 1 calc R U . . .
N4 N 0.5813(2) 0.2909(3) 0.1326(5) 0.0393(12) Uani 1 1 d . . . . .
H4 H 0.5762 0.2950 0.2352 0.047 Uiso 1 1 calc R U . . .
O1 O 0.0156(2) 0.3478(3) 0.4559(5) 0.0700(14) Uani 1 1 d . . . . .
O2 O 0.4863(2) 0.3339(2) 0.3726(4) 0.0380(9) Uani 1 1 d . . . . .
O3 O 0.5443(2) 0.3409(2) -0.1072(5) 0.0483(10) Uani 1 1 d . . . . .
O4 O 0.5456(3) 0.1433(3) 0.0812(8) 0.0981(17) Uani 1 1 d . U . . .
O5 O 0.6631(3) 0.1111(3) 0.0213(6) 0.0783(14) Uani 1 1 d . U . . .
S1 S 0.38826(8) 0.50348(9) 0.29922(16) 0.0412(4) Uani 1 1 d . . . . .

loop_
_atom_site_aniso_label
_atom_site_aniso_U_11
_atom_site_aniso_U_22
_atom_site_aniso_U_33
_atom_site_aniso_U_23
_atom_site_aniso_U_13
_atom_site_aniso_U_12
C1 0.031(3) 0.052(4) 0.051(4) -0.016(3) 0.001(3) -0.005(3)
C2 0.037(4) 0.065(4) 0.063(4) -0.022(4) 0.004(3) 0.009(3)
C3 0.030(4) 0.064(4) 0.039(3) -0.009(3) 0.006(3) -0.003(3)
C4 0.042(4) 0.097(5) 0.060(5) -0.006(4) -0.006(3) -0.011(3)
C5 0.032(4) 0.054(4) 0.044(4) -0.005(3) 0.000(3) -0.009(3)
C6 0.044(4) 0.036(3) 0.048(4) -0.008(3) 0.006(3) 0.000(3)
C7 0.034(3) 0.034(3) 0.030(3) 0.000(3) 0.003(2) 0.001(2)
C8 0.031(3) 0.031(3) 0.029(3) 0.002(2) 0.006(2) 0.004(2)
C9 0.024(3) 0.051(4) 0.023(3) 0.003(3) 0.004(2) 0.004(2)
C10 0.021(3) 0.050(4) 0.045(4) 0.007(3) -0.005(3) 0.005(2)
C11 0.033(3) 0.039(3) 0.032(3) -0.004(3) 0.008(2) 0.010(3)
C12 0.023(3) 0.042(3) 0.026(3) 0.002(2) 0.000(2) 0.001(2)
C13 0.031(3) 0.031(3) 0.024(3) 0.002(2) -0.002(2) 0.001(2)
C14 0.034(3) 0.039(3) 0.028(3) -0.004(3) 0.003(3) 0.000(2)
C15 0.038(4) 0.063(4) 0.067(5) -0.007(3) -0.010(3) 0.013(3)
C16 0.038(4) 0.065(4) 0.091(6) -0.016(4) 0.003(4) 0.002(3)
C17 0.053(5) 0.057(4) 0.086(6) -0.003(4) 0.007(4) -0.009(4)
C18 0.046(4) 0.050(4) 0.099(6) 0.026(4) -0.007(4) -0.003(3)
C19 0.033(4) 0.043(4) 0.098(6) 0.006(4) 0.006(4) 0.007(3)
C20 0.036(4) 0.041(4) 0.075(5) -0.010(3) -0.002(3) -0.003(3)
C21 0.042(4) 0.072(5) 0.079(6) -0.027(4) -0.008(3) 0.008(3)
C22 0.040(4) 0.074(5) 0.045(4) -0.001(3) -0.005(3) 0.020(3)
C23 0.030(3) 0.046(4) 0.037(3) 0.003(3) 0.010(3) 0.013(2)
C24 0.060(4) 0.054(3) 0.063(4) 0.006(3) 0.020(4) 0.011(3)
C25 0.164(7) 0.052(4) 0.090(5) -0.001(4) -0.018(5) 0.015(4)
C26 0.191(7) 0.069(5) 0.089(5) -0.003(4) -0.019(5) 0.006(5)
N1 0.056(4) 0.093(5) 0.028(3) 0.014(3) -0.003(3) 0.003(3)
N2 0.046(3) 0.051(3) 0.040(3) -0.004(2) 0.010(2) -0.010(2)
N3 0.024(2) 0.050(3) 0.026(3) 0.000(2) -0.0002(18) 0.0109(19)
N4 0.037(3) 0.055(3) 0.026(3) 0.003(2) 0.003(2) 0.019(2)
O1 0.026(3) 0.112(4) 0.073(3) -0.031(3) 0.008(2) -0.014(2)
O2 0.039(2) 0.049(2) 0.026(2) 0.0019(16) 0.0000(18) 0.0106(18)
O3 0.038(2) 0.073(3) 0.034(3) 0.006(2) 0.0066(18) 0.0140(19)
O4 0.077(3) 0.076(3) 0.142(4) -0.006(3) 0.032(3) -0.008(3)
O5 0.087(3) 0.051(3) 0.097(4) -0.008(2) 0.007(3) 0.025(3)
S1 0.0496(9) 0.0388(8) 0.0352(8) 0.0076(7) 0.0106(7) 0.0081(7)

_geom_special_details            
;
 All esds (except the esd in the dihedral angle between two l.s. planes)
 are estimated using the full covariance matrix.  The cell esds are taken
 into account individually in the estimation of esds in distances, angles
 and torsion angles; correlations between esds in cell parameters are only
 used when they are defined by crystal symmetry.  An approximate (isotropic)
 treatment of cell esds is used for estimating esds involving l.s. planes.
;

loop_
_geom_bond_atom_site_label_1
_geom_bond_atom_site_label_2
_geom_bond_distance
_geom_bond_site_symmetry_2
_geom_bond_publ_flag
C1 C2 1.387(8) . ?
C1 C7 1.396(8) . ?
C1 H1 0.9300 . ?
C2 C3 1.362(8) . ?
C2 H2 0.9300 . ?
C3 O1 1.367(6) . ?
C3 C5 1.392(8) . ?
C4 O1 1.409(7) . ?
C4 H4A 0.9600 . ?
C4 H4B 0.9600 . ?
C4 H4C 0.9600 . ?
C5 C6 1.380(8) . ?
C5 H5 0.9300 . ?
C6 C7 1.369(8) . ?
C6 H6 0.9300 . ?
C7 C8 1.540(7) . ?
C8 C9 1.511(7) . ?
C8 C12 1.545(7) . ?
C8 H8 0.9800 . ?
C9 C11 1.330(7) . ?
C9 C10 1.435(8) . ?
C10 N1 1.129(6) . ?
C11 N2 1.336(7) . ?
C11 S1 1.762(5) . ?
C12 C13 1.544(7) . ?
C12 S1 1.819(5) . ?
C12 H12 0.9800 . ?
C13 O2 1.212(6) . ?
C13 N3 1.354(6) . ?
C14 O3 1.218(6) . ?
C14 N4 1.333(7) . ?
C14 N3 1.404(6) . ?
C15 C16 1.368(10) . ?
C15 C20 1.402(8) . ?
C15 H15 0.9300 . ?
C16 C17 1.388(9) . ?
C16 H16 0.9300 . ?
C17 C18 1.371(9) . ?
C17 H17 0.9300 . ?
C18 C19 1.352(11) . ?
C18 H18 0.9300 . ?
C19 C20 1.386(9) . ?
C19 H19 0.9300 . ?
C20 C21 1.507(10) . ?
C21 C22 1.529(10) . ?
C21 H21A 0.9700 . ?
C21 H21B 0.9700 . ?
C22 C23 1.518(8) . ?
C22 H22A 0.9700 . ?
C22 H22B 0.9700 . ?
C23 N4 1.472(6) . ?
C23 C24 1.502(9) . ?
C23 H23 0.9800 . ?
C24 O4 1.197(7) . ?
C24 O5 1.295(7) . ?
C25 C26 1.430(10) . ?
C25 O5 1.454(8) . ?
C25 H25A 0.9700 . ?
C25 H25B 0.9700 . ?
C26 H26A 0.9600 . ?
C26 H26B 0.9600 . ?
C26 H26C 0.9600 . ?
N2 H2A 0.8600 . ?
N2 H2B 0.8600 . ?
N3 H3 0.8600 . ?
N4 H4 0.8600 . ?

loop_
_geom_angle_atom_site_label_1
_geom_angle_atom_site_label_2
_geom_angle_atom_site_label_3
_geom_angle
_geom_angle_site_symmetry_1
_geom_angle_site_symmetry_3
_geom_angle_publ_flag
C2 C1 C7 120.3(5) . . ?
C2 C1 H1 119.9 . . ?
C7 C1 H1 119.9 . . ?
C3 C2 C1 121.1(6) . . ?
C3 C2 H2 119.5 . . ?
C1 C2 H2 119.5 . . ?
C2 C3 O1 116.6(5) . . ?
C2 C3 C5 119.6(5) . . ?
O1 C3 C5 123.8(5) . . ?
O1 C4 H4A 109.5 . . ?
O1 C4 H4B 109.5 . . ?
H4A C4 H4B 109.5 . . ?
O1 C4 H4C 109.5 . . ?
H4A C4 H4C 109.5 . . ?
H4B C4 H4C 109.5 . . ?
C6 C5 C3 118.4(5) . . ?
C6 C5 H5 120.8 . . ?
C3 C5 H5 120.8 . . ?
C7 C6 C5 123.3(5) . . ?
C7 C6 H6 118.4 . . ?
C5 C6 H6 118.4 . . ?
C6 C7 C1 117.3(5) . . ?
C6 C7 C8 120.4(5) . . ?
C1 C7 C8 122.3(5) . . ?
C9 C8 C7 114.9(4) . . ?
C9 C8 C12 104.7(4) . . ?
C7 C8 C12 113.1(4) . . ?
C9 C8 H8 107.9 . . ?
C7 C8 H8 107.9 . . ?
C12 C8 H8 107.9 . . ?
C11 C9 C10 120.4(5) . . ?
C11 C9 C8 117.0(4) . . ?
C10 C9 C8 122.5(5) . . ?
N1 C10 C9 176.9(7) . . ?
C9 C11 N2 130.0(5) . . ?
C9 C11 S1 112.8(4) . . ?
N2 C11 S1 117.2(4) . . ?
C13 C12 C8 112.4(4) . . ?
C13 C12 S1 107.7(3) . . ?
C8 C12 S1 107.2(3) . . ?
C13 C12 H12 109.8 . . ?
C8 C12 H12 109.8 . . ?
S1 C12 H12 109.8 . . ?
O2 C13 N3 124.0(5) . . ?
O2 C13 C12 121.8(4) . . ?
N3 C13 C12 114.3(4) . . ?
O3 C14 N4 125.9(5) . . ?
O3 C14 N3 117.7(5) . . ?
N4 C14 N3 116.4(5) . . ?
C16 C15 C20 121.5(6) . . ?
C16 C15 H15 119.3 . . ?
C20 C15 H15 119.3 . . ?
C15 C16 C17 119.8(6) . . ?
C15 C16 H16 120.1 . . ?
C17 C16 H16 120.1 . . ?
C18 C17 C16 118.9(7) . . ?
C18 C17 H17 120.6 . . ?
C16 C17 H17 120.6 . . ?
C19 C18 C17 121.3(7) . . ?
C19 C18 H18 119.3 . . ?
C17 C18 H18 119.3 . . ?
C18 C19 C20 121.6(6) . . ?
C18 C19 H19 119.2 . . ?
C20 C19 H19 119.2 . . ?
C19 C20 C15 116.9(7) . . ?
C19 C20 C21 121.4(6) . . ?
C15 C20 C21 121.6(6) . . ?
C20 C21 C22 113.9(6) . . ?
C20 C21 H21A 108.8 . . ?
C22 C21 H21A 108.8 . . ?
C20 C21 H21B 108.8 . . ?
C22 C21 H21B 108.8 . . ?
H21A C21 H21B 107.7 . . ?
C23 C22 C21 113.0(5) . . ?
C23 C22 H22A 109.0 . . ?
C21 C22 H22A 109.0 . . ?
C23 C22 H22B 109.0 . . ?
C21 C22 H22B 109.0 . . ?
H22A C22 H22B 107.8 . . ?
N4 C23 C24 109.8(4) . . ?
N4 C23 C22 110.6(4) . . ?
C24 C23 C22 114.2(5) . . ?
N4 C23 H23 107.3 . . ?
C24 C23 H23 107.3 . . ?
C22 C23 H23 107.3 . . ?
O4 C24 O5 123.5(7) . . ?
O4 C24 C23 123.7(6) . . ?
O5 C24 C23 112.8(6) . . ?
C26 C25 O5 112.5(7) . . ?
C26 C25 H25A 109.1 . . ?
O5 C25 H25A 109.1 . . ?
C26 C25 H25B 109.1 . . ?
O5 C25 H25B 109.1 . . ?
H25A C25 H25B 107.8 . . ?
C25 C26 H26A 109.5 . . ?
C25 C26 H26B 109.5 . . ?
H26A C26 H26B 109.5 . . ?
C25 C26 H26C 109.5 . . ?
H26A C26 H26C 109.5 . . ?
H26B C26 H26C 109.5 . . ?
C11 N2 H2A 120.0 . . ?
C11 N2 H2B 120.0 . . ?
H2A N2 H2B 120.0 . . ?
C13 N3 C14 129.3(5) . . ?
C13 N3 H3 115.4 . . ?
C14 N3 H3 115.4 . . ?
C14 N4 C23 121.7(4) . . ?
C14 N4 H4 119.2 . . ?
C23 N4 H4 119.2 . . ?
C3 O1 C4 118.1(5) . . ?
C24 O5 C25 118.1(7) . . ?
C11 S1 C12 91.1(3) . . ?

loop_
_geom_hbond_atom_site_label_D
_geom_hbond_atom_site_label_H
_geom_hbond_atom_site_label_A
_geom_hbond_distance_DH
_geom_hbond_distance_HA
_geom_hbond_distance_DA
_geom_hbond_angle_DHA
_geom_hbond_site_symmetry_A
N2 H2A O3 0.86 2.40 3.117(6) 140.9 2_666
N2 H2B O2 0.86 2.12 2.929(6) 157.0 2_665
N3 H3 N1 0.86 2.05 2.907(7) 173.4 1_554
N4 H4 O2 0.86 2.07 2.707(5) 130.9 .

_refine_diff_density_max         0.231
_refine_diff_density_min         -0.176
_refine_diff_density_rms         0.044

_shelx_res_file                  
;

    ZY171013-auto.res created by SHELXL-2014/7


TITL ZY171013_a.res in P1             New: P21212
CELL  0.71073   17.5588   17.5588    8.3081    90.000    90.000    90.000
ZERR        4    0.0000    0.0013    0.0006     0.000     0.000     0.000
LATT -1
SYMM             - X ,            - Y ,              Z
SYMM     0.50000 + X ,    0.50000 - Y ,            - Z
SYMM     0.50000 - X ,    0.50000 + Y ,            - Z
SFAC C  H  N  O  S
UNIT 104  112  16  20  4
OMIT   1   1   0
OMIT    -3  52
SIZE  0.24 0.22 0.20
L.S. 10
EQIV $1 -x+1, -y+1, z+1
HTAB N2 O3_$1
EQIV $2 -x+1, -y+1, z
HTAB N2 O2_$2
EQIV $3 x, y, z-1
HTAB N3 N1_$3
HTAB N4 O2
ACTA
BOND $H
FMAP 2
PLAN 20
DELU 0.01 0.005  O4  C24 O5 C25 C26
SIMU 0.01 0.005  O4  C24 O5 C25 C26
TEMP    23
WGHT    0.018300
FVAR       0.74130
C1    1    0.203141    0.421246    0.543882    11.00000    0.03051    0.05157 =
         0.05118   -0.01550    0.00143   -0.00536
AFIX  43
H1    2    0.223683    0.461418    0.602508    11.00000   -1.20000
AFIX   0
C2    1    0.124797    0.411538    0.537436    11.00000    0.03706    0.06529 =
         0.06337   -0.02185    0.00401    0.00934
AFIX  43
H2    2    0.093270    0.446275    0.589405    11.00000   -1.20000
AFIX   0
C3    1    0.093286    0.351963    0.456237    11.00000    0.02961    0.06356 =
         0.03889   -0.00865    0.00562   -0.00325
C4    1   -0.019569    0.299517    0.342623    11.00000    0.04180    0.09651 =
         0.05971   -0.00629   -0.00601   -0.01109
AFIX 137
H4A   2   -0.002271    0.312414    0.236451    11.00000   -1.50000
H4B   2   -0.073826    0.305669    0.348396    11.00000   -1.50000
H4C   2   -0.006542    0.247566    0.365834    11.00000   -1.50000
AFIX   0
C5    1    0.140298    0.299627    0.378934    11.00000    0.03200    0.05392 =
         0.04427   -0.00537   -0.00036   -0.00877
AFIX  43
H5    2    0.119826    0.257814    0.325557    11.00000   -1.20000
AFIX   0
C6    1    0.217995    0.311271    0.383398    11.00000    0.04439    0.03613 =
         0.04809   -0.00843    0.00626   -0.00006
AFIX  43
H6    2    0.249297    0.276864    0.329863    11.00000   -1.20000
AFIX   0
C7    1    0.251274    0.370942    0.462702    11.00000    0.03352    0.03415 =
         0.02973   -0.00005    0.00323    0.00120
C8    1    0.338547    0.379798    0.464261    11.00000    0.03081    0.03089 =
         0.02869    0.00188    0.00608    0.00353
AFIX  13
H8    2    0.360661    0.330885    0.496558    11.00000   -1.20000
AFIX   0
C9    1    0.368418    0.440257    0.577275    11.00000    0.02411    0.05059 =
         0.02291    0.00319    0.00350    0.00402
C10   1    0.365524    0.432341    0.749073    11.00000    0.02059    0.04972 =
         0.04471    0.00672   -0.00477    0.00485
C11   1    0.395063    0.503817    0.510791    11.00000    0.03318    0.03885 =
         0.03186   -0.00423    0.00766    0.00986
C12   1    0.371778    0.401185    0.298134    11.00000    0.02328    0.04214 =
         0.02619    0.00241    0.00023    0.00133
AFIX  13
H12   2    0.335325    0.388073    0.213218    11.00000   -1.20000
AFIX   0
C13   1    0.448805    0.361792    0.265194    11.00000    0.03135    0.03125 =
         0.02442    0.00151   -0.00158    0.00054
C14   1    0.535152    0.330439    0.036390    11.00000    0.03370    0.03940 =
         0.02752   -0.00425    0.00323   -0.00028
C15   1    0.855504    0.317211   -0.074290    11.00000    0.03828    0.06342 =
         0.06702   -0.00732   -0.01036    0.01350
AFIX  43
H15   2    0.886968    0.293202    0.000099    11.00000   -1.20000
AFIX   0
C16   1    0.882352    0.331131   -0.226018    11.00000    0.03808    0.06535 =
         0.09129   -0.01559    0.00290    0.00176
AFIX  43
H16   2    0.931802    0.317311   -0.253489    11.00000   -1.20000
AFIX   0
C17   1    0.835596    0.365940   -0.338886    11.00000    0.05310    0.05704 =
         0.08597   -0.00339    0.00747   -0.00870
AFIX  43
H17   2    0.853220    0.375611   -0.442448    11.00000   -1.20000
AFIX   0
C18   1    0.762967    0.385824   -0.295061    11.00000    0.04616    0.05027 =
         0.09912    0.02553   -0.00717   -0.00315
AFIX  43
H18   2    0.731192    0.408830   -0.370271    11.00000   -1.20000
AFIX   0
C19   1    0.736635    0.372642   -0.144658    11.00000    0.03338    0.04319 =
         0.09826    0.00625    0.00634    0.00743
AFIX  43
H19   2    0.687149    0.386955   -0.118641    11.00000   -1.20000
AFIX   0
C20   1    0.781612    0.338322   -0.028372    11.00000    0.03595    0.04143 =
         0.07463   -0.01004   -0.00228   -0.00303
C21   1    0.752606    0.325129    0.140102    11.00000    0.04167    0.07175 =
         0.07894   -0.02686   -0.00813    0.00784
AFIX  23
H21A  2    0.716684    0.365133    0.166931    11.00000   -1.20000
H21B  2    0.795014    0.328898    0.214496    11.00000   -1.20000
AFIX   0
C22   1    0.713724    0.247981    0.163588    11.00000    0.03972    0.07410 =
         0.04464   -0.00060   -0.00523    0.02000
AFIX  23
H22A  2    0.748621    0.207916    0.131619    11.00000   -1.20000
H22B  2    0.702389    0.241121    0.276934    11.00000   -1.20000
AFIX   0
C23   1    0.640590    0.240219    0.067583    11.00000    0.02952    0.04568 =
         0.03654    0.00310    0.00977    0.01252
AFIX  13
H23   2    0.651507    0.257134   -0.042433    11.00000   -1.20000
AFIX   0
C24   1    0.610711    0.160204    0.057052    11.00000    0.06043    0.05411 =
         0.06280    0.00625    0.02047    0.01064
C25   1    0.642034    0.031084    0.014718    11.00000    0.16408    0.05187 =
         0.08991   -0.00122   -0.01783    0.01541
AFIX  23
H25A  2    0.685145    0.000430    0.048373    11.00000   -1.20000
H25B  2    0.600700    0.021872    0.089692    11.00000   -1.20000
AFIX   0
C26   1    0.618865    0.007786   -0.142785    11.00000    0.19111    0.06866 =
         0.08935   -0.00261   -0.01946    0.00596
AFIX 137
H26A  2    0.574184    0.035638   -0.173923    11.00000   -1.50000
H26B  2    0.607708   -0.045737   -0.142185    11.00000   -1.50000
H26C  2    0.659149    0.017816   -0.217975    11.00000   -1.50000
AFIX   0
N1    3    0.362175    0.429367    0.884657    11.00000    0.05644    0.09267 =
         0.02815    0.01352   -0.00299    0.00262
N2    3    0.422314    0.566866    0.580048    11.00000    0.04642    0.05086 =
         0.04023   -0.00409    0.01026   -0.01039
AFIX  93
H2A   2    0.424346    0.570170    0.683236    11.00000   -1.20000
H2B   2    0.437820    0.604138    0.521432    11.00000   -1.20000
AFIX   0
N3    3    0.470319    0.362438    0.108642    11.00000    0.02369    0.05021 =
         0.02567   -0.00029   -0.00023    0.01088
AFIX  43
H3    2    0.439909    0.385798    0.044246    11.00000   -1.20000
AFIX   0
N4    3    0.581262    0.290852    0.132566    11.00000    0.03717    0.05484 =
         0.02576    0.00286    0.00267    0.01927
AFIX  43
H4    2    0.576222    0.294997    0.235156    11.00000   -1.20000
AFIX   0
O1    4    0.015558    0.347806    0.455908    11.00000    0.02565    0.11163 =
         0.07281   -0.03131    0.00841   -0.01434
O2    4    0.486303    0.333907    0.372641    11.00000    0.03902    0.04916 =
         0.02573    0.00195   -0.00001    0.01056
O3    4    0.544298    0.340932   -0.107217    11.00000    0.03779    0.07310 =
         0.03389    0.00622    0.00656    0.01404
O4    4    0.545644    0.143338    0.081168    11.00000    0.07690    0.07581 =
         0.14151   -0.00570    0.03154   -0.00833
O5    4    0.663078    0.111111    0.021333    11.00000    0.08710    0.05103 =
         0.09673   -0.00828    0.00651    0.02521
S1    5    0.388259    0.503483    0.299217    11.00000    0.04960    0.03877 =
         0.03516    0.00764    0.01064    0.00809
HKLF 4 1  0.0000  0.0000 -1.0000  0.0000  1.0000  0.0000  1.0000  0.0000  0.0000

REM  ZY171013_a.res in P1             New: P21212
REM R1 =  0.0606 for    2499 Fo > 4sig(Fo)  and  0.1454 for all    4614 data
REM    327 parameters refined using     31 restraints

END

WGHT      0.0181      0.0000

REM Highest difference peak  0.231,  deepest hole -0.176,  1-sigma level  0.044
Q1    1   0.3816  0.5402  0.3844  11.00000  0.05    0.23
Q2    1   0.3834  0.4576  0.2100  11.00000  0.05    0.22
Q3    1   0.5000  0.5000  0.8812  10.50000  0.05    0.19
Q4    1   0.3920  0.4681  0.4061  11.00000  0.05    0.19
Q5    1   0.8215  0.4209 -0.4639  11.00000  0.05    0.18
Q6    1   0.6437  0.2066 -0.1380  11.00000  0.05    0.18
Q7    1   0.3909  0.5362  0.2151  11.00000  0.05    0.18
Q8    1   0.3699  0.4871  0.7897  11.00000  0.05    0.16
Q9    1   0.6672  0.1000 -0.1143  11.00000  0.05    0.16
Q10   1   0.3611  0.5488  0.7304  11.00000  0.05    0.16
Q11   1   0.5673  0.1367  0.1994  11.00000  0.05    0.16
Q12   1   0.0808  0.4072  0.6784  11.00000  0.05    0.15
Q13   1   0.5334  0.2920 -0.0473  11.00000  0.05    0.15
Q14   1   0.6697  0.0082 -0.1252  11.00000  0.05    0.15
Q15   1   0.8057  0.3411  0.3557  11.00000  0.05    0.15
Q16   1  -0.0981  0.3543  0.2947  11.00000  0.05    0.15
Q17   1   0.5574  0.1865  0.1940  11.00000  0.05    0.15
Q18   1   0.0585  0.4605  0.3954  11.00000  0.05    0.14
Q19   1   0.5223  0.4043  0.3500  11.00000  0.05    0.14
Q20   1   0.6264  0.4034 -0.2094  11.00000  0.05    0.14
;
_shelx_res_checksum              30648
####################################################################### 
# 
# This file contains crystal structure data downloaded from the 
# Cambridge Structural Database (CSD) hosted by the Cambridge 
# Crystallographic Data Centre (CCDC).
# 
# Full information about CCDC data access policies and citation 
# guidelines are available at http://www.ccdc.cam.ac.uk/access/V1 
# 
# Audit and citation data items may have been added by the CCDC. 
# Please retain this information to preserve the provenance of 
# this file and to allow appropriate attribution of the data. 
# 
#######################################################################

data_2b
_database_code_depnum_ccdc_archive 'CCDC 1823981'
_audit_update_record             
;
2018-02-14 deposited with the CCDC.
2018-06-13 downloaded from the CCDC.
;

_audit_creation_method           SHELXL-2014/7
_shelx_SHELXL_version_number     2014/7
_chemical_name_systematic        ?
_chemical_name_common            ?
_chemical_melting_point          ?
_chemical_formula_moiety         'C25 H26 N4 O5 S'
_chemical_formula_sum            'C25 H26 N4 O5 S'
_chemical_formula_weight         494.56

loop_
_atom_type_symbol
_atom_type_description
_atom_type_scat_dispersion_real
_atom_type_scat_dispersion_imag
_atom_type_scat_source
C C 0.0033 0.0016 'International Tables Vol C Tables 4.2.6.8 and 6.1.1.4'
H H 0.0000 0.0000 'International Tables Vol C Tables 4.2.6.8 and 6.1.1.4'
N N 0.0061 0.0033 'International Tables Vol C Tables 4.2.6.8 and 6.1.1.4'
O O 0.0106 0.0060 'International Tables Vol C Tables 4.2.6.8 and 6.1.1.4'
S S 0.1246 0.1234 'International Tables Vol C Tables 4.2.6.8 and 6.1.1.4'

_space_group_crystal_system      monoclinic
_space_group_IT_number           4
_space_group_name_H-M_alt        'P 21'
_space_group_name_Hall           'P 2yb'

_shelx_space_group_comment       
;
The symmetry employed for this shelxl refinement is uniquely defined
by the following loop, which should always be used as a source of
symmetry information in preference to the above space-group names.
They are only intended as comments.
;

loop_
_space_group_symop_operation_xyz
'x, y, z'
'-x, y+1/2, -z'

_cell_length_a                   8.4154(17)
_cell_length_b                   34.970(7)
_cell_length_c                   8.6188(18)
_cell_angle_alpha                90
_cell_angle_beta                 100.377(7)
_cell_angle_gamma                90
_cell_volume                     2494.9(9)
_cell_formula_units_Z            4
_cell_measurement_temperature    293(2)
_cell_measurement_reflns_used    9911
_cell_measurement_theta_min      2.40
_cell_measurement_theta_max      25.26

_exptl_crystal_description       block
_exptl_crystal_colour            'light yellow'
_exptl_crystal_density_meas      ?
_exptl_crystal_density_method    ?
_exptl_crystal_density_diffrn    1.317
_exptl_crystal_F_000             1040
_exptl_transmission_factor_min   ?
_exptl_transmission_factor_max   ?
_exptl_crystal_size_max          0.260
_exptl_crystal_size_mid          0.240
_exptl_crystal_size_min          0.200
_exptl_absorpt_coefficient_mu    0.173
_shelx_estimated_absorpt_T_min   0.956
_shelx_estimated_absorpt_T_max   0.966
_exptl_absorpt_correction_type   multi-scan
_exptl_absorpt_correction_T_min  0.956
_exptl_absorpt_correction_T_max  0.966
_exptl_absorpt_process_details   sadabs
_exptl_absorpt_special_details   ?
_diffrn_ambient_temperature      293(2)
_diffrn_radiation_wavelength     0.71073
_diffrn_radiation_type           MoK\a
_diffrn_radiation_source         'fine-focus sealed tube'
_diffrn_measurement_device_type  'CCD area detector'
_diffrn_measurement_method       'phi and omega scans'
_diffrn_detector_area_resol_mean ?
_diffrn_reflns_number            25800
_diffrn_reflns_av_unetI/netI     0.0549
_diffrn_reflns_av_R_equivalents  0.0388
_diffrn_reflns_limit_h_min       -10
_diffrn_reflns_limit_h_max       10
_diffrn_reflns_limit_k_min       -45
_diffrn_reflns_limit_k_max       37
_diffrn_reflns_limit_l_min       -10
_diffrn_reflns_limit_l_max       11
_diffrn_reflns_theta_min         2.330
_diffrn_reflns_theta_max         27.550
_diffrn_reflns_theta_full        25.242
_diffrn_measured_fraction_theta_max 0.991
_diffrn_measured_fraction_theta_full 0.996
_diffrn_reflns_Laue_measured_fraction_max 0.991
_diffrn_reflns_Laue_measured_fraction_full 0.996
_diffrn_reflns_point_group_measured_fraction_max 0.822
_diffrn_reflns_point_group_measured_fraction_full 0.875
_reflns_number_total             9462
_reflns_number_gt                7071
_reflns_threshold_expression     'I > 2\s(I)'
_reflns_Friedel_coverage         0.633
_reflns_Friedel_fraction_max     0.648
_reflns_Friedel_fraction_full    0.750

_reflns_special_details          
;
 Reflections were merged by SHELXL according to the crystal
 class for the calculation of statistics and refinement.
 
 _reflns_Friedel_fraction is defined as the number of unique
 Friedel pairs measured divided by the number that would be
 possible theoretically, ignoring centric projections and
 systematic absences.
;

_computing_data_collection       ?
_computing_cell_refinement       ?
_computing_data_reduction        ?
_computing_structure_solution    ?
_computing_structure_refinement  'SHELXL-2014/7 (Sheldrick, 2014)'
_computing_molecular_graphics    ?
_computing_publication_material  ?
_refine_special_details          ?
_refine_ls_structure_factor_coef Fsqd
_refine_ls_matrix_type           full
_refine_ls_weighting_scheme      calc
_refine_ls_weighting_details     
'w=1/[\s^2^(Fo^2^)+(0.0501P)^2^+0.1202P] where P=(Fo^2^+2Fc^2^)/3'
_atom_sites_solution_primary     ?
_atom_sites_solution_secondary   ?
_atom_sites_solution_hydrogens   geom
_refine_ls_hydrogen_treatment    constr
_refine_ls_extinction_method     none
_refine_ls_extinction_coef       .
_refine_ls_abs_structure_details 
;
 Flack x determined using 2444 quotients [(I+)-(I-)]/[(I+)+(I-)]
 (Parsons, Flack and Wagner, Acta Cryst. B69 (2013) 249-259).
;
_refine_ls_abs_structure_Flack   -0.02(3)
_chemical_absolute_configuration ad
_refine_ls_number_reflns         9462
_refine_ls_number_parameters     635
_refine_ls_number_restraints     1
_refine_ls_R_factor_all          0.0749
_refine_ls_R_factor_gt           0.0465
_refine_ls_wR_factor_ref         0.1005
_refine_ls_wR_factor_gt          0.0912
_refine_ls_goodness_of_fit_ref   1.024
_refine_ls_restrained_S_all      1.024
_refine_ls_shift/su_max          0.001
_refine_ls_shift/su_mean         0.000

loop_
_atom_site_label
_atom_site_type_symbol
_atom_site_fract_x
_atom_site_fract_y
_atom_site_fract_z
_atom_site_U_iso_or_equiv
_atom_site_adp_type
_atom_site_occupancy
_atom_site_site_symmetry_order
_atom_site_calc_flag
_atom_site_refinement_flags_posn
_atom_site_refinement_flags_adp
_atom_site_refinement_flags_occupancy
_atom_site_disorder_assembly
_atom_site_disorder_group
C1 C -0.0518(4) 0.59839(10) 0.7533(4) 0.0398(8) Uani 1 1 d . . . . .
H1 H -0.0579 0.5780 0.6830 0.048 Uiso 1 1 calc R U . . .
C2 C -0.0461(4) 0.63551(11) 0.6958(5) 0.0450(9) Uani 1 1 d . . . . .
H2 H -0.0466 0.6399 0.5893 0.054 Uiso 1 1 calc R U . . .
C3 C -0.0399(4) 0.66557(10) 0.7995(5) 0.0463(10) Uani 1 1 d . . . . .
C4 C 0.0002(7) 0.71104(13) 0.6048(6) 0.0808(15) Uani 1 1 d . . . . .
H4A H 0.0980 0.6981 0.5933 0.121 Uiso 1 1 calc R U . . .
H4B H 0.0139 0.7381 0.5934 0.121 Uiso 1 1 calc R U . . .
H4C H -0.0869 0.7022 0.5252 0.121 Uiso 1 1 calc R U . . .
C5 C -0.0401(5) 0.65865(10) 0.9552(5) 0.0549(11) Uani 1 1 d . . . . .
H5 H -0.0386 0.6791 1.0244 0.066 Uiso 1 1 calc R U . . .
C6 C -0.0427(5) 0.62196(10) 1.0111(5) 0.0456(9) Uani 1 1 d . . . . .
H6 H -0.0402 0.6178 1.1181 0.055 Uiso 1 1 calc R U . . .
C7 C -0.0489(4) 0.59083(9) 0.9091(4) 0.0333(8) Uani 1 1 d . . . . .
C8 C 0.1304(4) 0.53596(9) 1.0247(4) 0.0340(8) Uani 1 1 d . . . . .
H8 H 0.2045 0.5520 0.9776 0.041 Uiso 1 1 calc R U . . .
C9 C -0.0443(4) 0.54996(9) 0.9677(4) 0.0327(7) Uani 1 1 d . . . . .
H9 H -0.0956 0.5335 0.8810 0.039 Uiso 1 1 calc R U . . .
C10 C -0.1306(4) 0.54457(9) 1.1062(4) 0.0315(7) Uani 1 1 d . . . . .
C11 C -0.3002(5) 0.54619(10) 1.0885(4) 0.0405(9) Uani 1 1 d . . . . .
C12 C -0.0335(4) 0.54120(9) 1.2492(4) 0.0362(8) Uani 1 1 d . . . . .
C13 C 0.1586(4) 0.49442(9) 0.9877(4) 0.0344(8) Uani 1 1 d . . . . .
C14 C 0.3908(4) 0.45185(11) 0.9557(4) 0.0362(8) Uani 1 1 d . . . . .
C15 C 0.1999(7) 0.37157(13) 1.2465(6) 0.0723(13) Uani 1 1 d . . . . .
H15 H 0.2403 0.3960 1.2721 0.087 Uiso 1 1 calc R U . . .
C16 C 0.0699(7) 0.35917(14) 1.3056(6) 0.0819(15) Uani 1 1 d . . . . .
H16 H 0.0227 0.3752 1.3704 0.098 Uiso 1 1 calc R U . . .
C17 C 0.0070(7) 0.32334(14) 1.2712(6) 0.0749(13) Uani 1 1 d . . . . .
H17 H -0.0819 0.3149 1.3119 0.090 Uiso 1 1 calc R U . . .
C18 C 0.0786(7) 0.30035(13) 1.1754(6) 0.0755(14) Uani 1 1 d . . . . .
H18 H 0.0378 0.2759 1.1509 0.091 Uiso 1 1 calc R U . . .
C19 C 0.2100(6) 0.31266(11) 1.1146(5) 0.0643(12) Uani 1 1 d . . . . .
H19 H 0.2565 0.2966 1.0494 0.077 Uiso 1 1 calc R U . . .
C20 C 0.2735(5) 0.34876(11) 1.1494(5) 0.0534(11) Uani 1 1 d . . . . .
C21 C 0.4190(5) 0.36252(12) 1.0814(5) 0.0583(11) Uani 1 1 d . . . . .
H21A H 0.4855 0.3406 1.0671 0.070 Uiso 1 1 calc R U . . .
H21B H 0.4832 0.3794 1.1572 0.070 Uiso 1 1 calc R U . . .
C22 C 0.3746(5) 0.38367(10) 0.9234(5) 0.0481(10) Uani 1 1 d . . . . .
H22 H 0.4752 0.3884 0.8844 0.058 Uiso 1 1 calc R U . . .
C23 C 0.2667(5) 0.36061(11) 0.8003(5) 0.0496(10) Uani 1 1 d . . . . .
C24 C 0.2517(9) 0.30111(17) 0.6664(8) 0.120(3) Uani 1 1 d . . . . .
H24A H 0.1368 0.3022 0.6677 0.144 Uiso 1 1 calc R U . . .
H24B H 0.2686 0.3075 0.5611 0.144 Uiso 1 1 calc R U . . .
C25 C 0.3122(11) 0.2639(2) 0.7085(13) 0.206(5) Uani 1 1 d . . . . .
H25A H 0.4209 0.2657 0.7658 0.308 Uiso 1 1 calc R U . . .
H25B H 0.3112 0.2490 0.6147 0.308 Uiso 1 1 calc R U . . .
H25C H 0.2455 0.2517 0.7734 0.308 Uiso 1 1 calc R U . . .
C26 C 0.7878(4) 0.38354(11) 0.8227(4) 0.0447(9) Uani 1 1 d . . . . .
H26 H 0.8076 0.4018 0.9025 0.054 Uiso 1 1 calc R U . . .
C27 C 0.7880(5) 0.34571(12) 0.8616(5) 0.0579(11) Uani 1 1 d . . . . .
H27 H 0.8086 0.3385 0.9672 0.070 Uiso 1 1 calc R U . . .
C28 C 0.7583(5) 0.31836(11) 0.7471(5) 0.0550(11) Uani 1 1 d . . . . .
C29 C 0.7748(9) 0.25167(14) 0.6862(8) 0.121(2) Uani 1 1 d . . . . .
H29A H 0.6769 0.2513 0.6093 0.181 Uiso 1 1 calc R U . . .
H29B H 0.7893 0.2274 0.7387 0.181 Uiso 1 1 calc R U . . .
H29C H 0.8648 0.2566 0.6347 0.181 Uiso 1 1 calc R U . . .
C30 C 0.7272(6) 0.32911(12) 0.5929(5) 0.0638(12) Uani 1 1 d . . . . .
H30 H 0.7068 0.3107 0.5138 0.077 Uiso 1 1 calc R U . . .
C31 C 0.7261(5) 0.36741(10) 0.5546(5) 0.0532(11) Uani 1 1 d . . . . .
H31 H 0.7026 0.3745 0.4489 0.064 Uiso 1 1 calc R U . . .
C32 C 0.7584(4) 0.39539(9) 0.6666(4) 0.0355(8) Uani 1 1 d . . . . .
C33 C 0.5918(4) 0.45376(10) 0.5660(4) 0.0337(7) Uani 1 1 d . . . . .
H33 H 0.5120 0.4383 0.6078 0.040 Uiso 1 1 calc R U . . .
C34 C 0.7637(4) 0.43764(9) 0.6245(4) 0.0329(7) Uani 1 1 d . . . . .
H34 H 0.8147 0.4520 0.7181 0.039 Uiso 1 1 calc R U . . .
C35 C 0.8546(4) 0.44511(9) 0.4927(4) 0.0348(8) Uani 1 1 d . . . . .
C36 C 1.0259(4) 0.44612(9) 0.5149(4) 0.0381(8) Uani 1 1 d . . . . .
C37 C 0.7637(4) 0.44945(9) 0.3480(4) 0.0336(7) Uani 1 1 d . . . . .
C38 C 0.5728(4) 0.49556(9) 0.6066(4) 0.0325(8) Uani 1 1 d . . . . .
C39 C 0.3529(4) 0.54115(10) 0.6382(4) 0.0355(8) Uani 1 1 d . . . . .
C40 C 0.3683(5) 0.68447(14) 0.8905(5) 0.0627(12) Uani 1 1 d . . . . .
H40 H 0.3180 0.6661 0.9428 0.075 Uiso 1 1 calc R U . . .
C41 C 0.3332(7) 0.72260(19) 0.9067(7) 0.0943(19) Uani 1 1 d . . . . .
H41 H 0.2603 0.7297 0.9708 0.113 Uiso 1 1 calc R U . . .
C42 C 0.4034(9) 0.74978(18) 0.8309(10) 0.111(3) Uani 1 1 d . . . . .
H42 H 0.3796 0.7755 0.8431 0.133 Uiso 1 1 calc R U . . .
C43 C 0.5089(8) 0.73945(15) 0.7365(9) 0.102(2) Uani 1 1 d . . . . .
H43 H 0.5557 0.7581 0.6823 0.122 Uiso 1 1 calc R U . . .
C44 C 0.5477(5) 0.70129(12) 0.7201(6) 0.0701(13) Uani 1 1 d . . . . .
H44 H 0.6216 0.6946 0.6566 0.084 Uiso 1 1 calc R U . . .
C45 C 0.4772(4) 0.67337(10) 0.7973(5) 0.0452(9) Uani 1 1 d . . . . .
C46 C 0.5190(5) 0.63186(10) 0.7814(5) 0.0495(10) Uani 1 1 d . . . . .
H46A H 0.5273 0.6197 0.8837 0.059 Uiso 1 1 calc R U . . .
H46B H 0.6241 0.6302 0.7506 0.059 Uiso 1 1 calc R U . . .
C47 C 0.3971(4) 0.60976(10) 0.6619(4) 0.0406(9) Uani 1 1 d . . . . .
H47 H 0.2939 0.6091 0.6995 0.049 Uiso 1 1 calc R U . . .
C48 C 0.3703(5) 0.62872(11) 0.5028(5) 0.0509(10) Uani 1 1 d . . . . .
C49 C 0.4896(8) 0.6413(2) 0.2791(6) 0.105(2) Uani 1 1 d . . . . .
H49A H 0.4358 0.6239 0.1985 0.126 Uiso 1 1 calc R U . . .
H49B H 0.4285 0.6649 0.2720 0.126 Uiso 1 1 calc R U . . .
C50 C 0.6497(9) 0.6487(2) 0.2545(7) 0.120(2) Uani 1 1 d . . . . .
H50A H 0.7020 0.6660 0.3341 0.180 Uiso 1 1 calc R U . . .
H50B H 0.6457 0.6600 0.1523 0.180 Uiso 1 1 calc R U . . .
H50C H 0.7092 0.6252 0.2607 0.180 Uiso 1 1 calc R U . . .
N1 N -0.4390(4) 0.54766(10) 1.0733(4) 0.0602(9) Uani 1 1 d . . . . .
N2 N -0.0737(4) 0.53922(9) 1.3924(3) 0.0489(8) Uani 1 1 d . . . . .
H2A H -0.1737 0.5401 1.4019 0.059 Uiso 1 1 calc R U . . .
H2B H 0.0003 0.5371 1.4749 0.059 Uiso 1 1 calc R U . . .
N3 N 0.3158(3) 0.48676(7) 0.9772(3) 0.0352(7) Uani 1 1 d . . . . .
H3 H 0.3782 0.5064 0.9850 0.042 Uiso 1 1 calc R U . . .
N4 N 0.3004(4) 0.42068(8) 0.9410(4) 0.0451(8) Uani 1 1 d . . . . .
H4 H 0.1986 0.4222 0.9418 0.054 Uiso 1 1 calc R U . . .
N5 N 1.1639(4) 0.44817(10) 0.5282(4) 0.0610(9) Uani 1 1 d . . . . .
N6 N 0.8103(4) 0.45251(9) 0.2075(3) 0.0491(7) Uani 1 1 d . . . . .
H6A H 0.9113 0.4518 0.2020 0.059 Uiso 1 1 calc R U . . .
H6B H 0.7392 0.4552 0.1231 0.059 Uiso 1 1 calc R U . . .
N7 N 0.4183(3) 0.50524(7) 0.6174(3) 0.0330(6) Uani 1 1 d . . . . .
H7 H 0.3514 0.4865 0.6104 0.040 Uiso 1 1 calc R U . . .
N8 N 0.4540(4) 0.57056(8) 0.6532(4) 0.0456(8) Uani 1 1 d . . . . .
H8A H 0.5555 0.5664 0.6580 0.055 Uiso 1 1 calc R U . . .
O1 O -0.0358(4) 0.70322(7) 0.7564(4) 0.0654(8) Uani 1 1 d . . . . .
O2 O 0.0528(3) 0.47045(7) 0.9730(3) 0.0525(7) Uani 1 1 d . . . . .
O3 O 0.5360(3) 0.45235(7) 0.9516(3) 0.0490(6) Uani 1 1 d . . . . .
O4 O 0.1362(4) 0.36964(9) 0.7342(4) 0.0749(9) Uani 1 1 d . . . . .
O5 O 0.3373(4) 0.32767(9) 0.7798(4) 0.0784(10) Uani 1 1 d . . . . .
O6 O 0.7650(5) 0.28089(9) 0.7987(4) 0.0840(10) Uani 1 1 d . . . . .
O7 O 0.6855(3) 0.51800(7) 0.6252(3) 0.0515(7) Uani 1 1 d . . . . .
O8 O 0.2083(3) 0.54348(7) 0.6416(3) 0.0522(7) Uani 1 1 d . . . . .
O9 O 0.2516(4) 0.64603(10) 0.4470(4) 0.0856(10) Uani 1 1 d . . . . .
O10 O 0.4968(4) 0.62427(10) 0.4343(4) 0.0770(9) Uani 1 1 d . . . . .
S1 S 0.17480(10) 0.54165(3) 1.23956(11) 0.0447(2) Uani 1 1 d . . . . .
S2 S 0.55432(10) 0.45111(3) 0.35032(10) 0.0415(2) Uani 1 1 d . . . . .

loop_
_atom_site_aniso_label
_atom_site_aniso_U_11
_atom_site_aniso_U_22
_atom_site_aniso_U_33
_atom_site_aniso_U_23
_atom_site_aniso_U_13
_atom_site_aniso_U_12
C1 0.040(2) 0.0391(19) 0.041(2) -0.0051(17) 0.0078(17) 0.0074(16)
C2 0.043(2) 0.051(2) 0.043(2) 0.0113(18) 0.0137(17) 0.0073(17)
C3 0.044(2) 0.035(2) 0.062(3) 0.0043(19) 0.0157(19) 0.0018(17)
C4 0.110(4) 0.054(3) 0.078(4) 0.027(2) 0.015(3) 0.002(3)
C5 0.074(3) 0.037(2) 0.058(3) -0.0112(19) 0.025(2) -0.008(2)
C6 0.061(2) 0.037(2) 0.043(2) -0.0042(17) 0.0199(19) -0.0021(17)
C7 0.0263(17) 0.0342(18) 0.040(2) -0.0013(16) 0.0082(15) 0.0015(14)
C8 0.0276(17) 0.0313(17) 0.044(2) -0.0033(16) 0.0087(15) 0.0005(14)
C9 0.0283(17) 0.0301(17) 0.0396(19) -0.0051(15) 0.0062(15) 0.0016(14)
C10 0.0226(16) 0.0299(16) 0.042(2) 0.0016(16) 0.0057(15) -0.0028(14)
C11 0.039(2) 0.0327(19) 0.050(2) -0.0024(17) 0.0080(17) -0.0045(17)
C12 0.0354(19) 0.0300(17) 0.045(2) -0.0063(17) 0.0131(16) 0.0023(16)
C13 0.031(2) 0.0337(18) 0.0384(19) 0.0013(16) 0.0067(16) 0.0004(16)
C14 0.035(2) 0.0393(19) 0.0346(18) 0.0000(17) 0.0062(15) 0.0087(18)
C15 0.102(4) 0.045(2) 0.071(3) -0.012(2) 0.020(3) -0.004(3)
C16 0.108(4) 0.063(3) 0.081(4) -0.014(3) 0.035(3) -0.001(3)
C17 0.098(4) 0.064(3) 0.065(3) 0.009(3) 0.019(3) -0.001(3)
C18 0.112(4) 0.042(2) 0.070(3) 0.002(2) 0.009(3) -0.006(3)
C19 0.088(3) 0.038(2) 0.063(3) -0.001(2) 0.004(3) 0.006(2)
C20 0.063(3) 0.041(2) 0.049(2) 0.0008(19) -0.009(2) 0.008(2)
C21 0.055(3) 0.047(2) 0.063(3) -0.012(2) -0.012(2) 0.011(2)
C22 0.041(2) 0.0354(19) 0.068(3) -0.0029(19) 0.011(2) 0.0104(17)
C23 0.045(2) 0.049(2) 0.055(3) -0.002(2) 0.010(2) 0.006(2)
C24 0.136(6) 0.085(4) 0.118(5) -0.056(4) -0.032(4) 0.013(4)
C25 0.212(9) 0.095(5) 0.267(11) -0.112(7) -0.069(8) 0.018(6)
C26 0.049(2) 0.046(2) 0.040(2) 0.0017(17) 0.0097(18) 0.0121(18)
C27 0.072(3) 0.058(3) 0.045(2) 0.015(2) 0.014(2) 0.015(2)
C28 0.066(3) 0.044(2) 0.060(3) 0.011(2) 0.023(2) 0.003(2)
C29 0.199(7) 0.046(3) 0.128(5) 0.011(3) 0.060(5) 0.012(4)
C30 0.094(4) 0.042(2) 0.057(3) -0.008(2) 0.019(2) -0.012(2)
C31 0.079(3) 0.037(2) 0.042(2) 0.0044(18) 0.004(2) -0.007(2)
C32 0.0284(18) 0.0371(19) 0.041(2) 0.0015(16) 0.0053(16) 0.0033(15)
C33 0.0270(17) 0.0357(17) 0.0387(18) -0.0028(17) 0.0068(14) -0.0011(16)
C34 0.0256(17) 0.0328(17) 0.0376(18) -0.0048(15) -0.0019(15) 0.0009(14)
C35 0.0255(17) 0.0294(18) 0.048(2) -0.0018(16) 0.0022(15) 0.0001(14)
C36 0.034(2) 0.0265(18) 0.053(2) -0.0009(16) 0.0049(17) -0.0014(16)
C37 0.0337(18) 0.0239(16) 0.044(2) -0.0019(16) 0.0106(16) 0.0002(15)
C38 0.0290(19) 0.0349(18) 0.0337(18) -0.0039(15) 0.0057(15) 0.0045(16)
C39 0.0324(19) 0.0405(19) 0.0334(18) 0.0005(16) 0.0055(15) 0.0077(17)
C40 0.059(3) 0.073(3) 0.053(3) -0.015(2) 0.002(2) 0.013(2)
C41 0.079(4) 0.097(5) 0.101(4) -0.052(4) 0.000(3) 0.028(4)
C42 0.099(5) 0.061(4) 0.151(6) -0.048(4) -0.036(5) 0.016(4)
C43 0.093(4) 0.052(3) 0.148(6) 0.004(4) -0.010(4) -0.018(3)
C44 0.055(3) 0.056(3) 0.098(4) -0.007(3) 0.012(3) -0.006(2)
C45 0.038(2) 0.043(2) 0.050(2) -0.0117(18) -0.0024(18) -0.0004(18)
C46 0.046(2) 0.046(2) 0.054(2) -0.0028(19) 0.0011(19) 0.0085(19)
C47 0.0334(19) 0.0367(19) 0.052(2) -0.0048(17) 0.0085(17) 0.0068(16)
C48 0.050(3) 0.046(2) 0.053(2) -0.009(2) 0.001(2) 0.010(2)
C49 0.115(5) 0.146(6) 0.059(3) 0.030(3) 0.028(3) 0.030(4)
C50 0.132(6) 0.160(6) 0.070(4) 0.016(4) 0.025(4) -0.044(5)
N1 0.0315(19) 0.063(2) 0.087(3) 0.004(2) 0.0123(17) -0.0064(17)
N2 0.0419(17) 0.064(2) 0.0419(18) -0.0046(17) 0.0106(14) -0.0005(17)
N3 0.0287(15) 0.0324(15) 0.0461(17) 0.0018(13) 0.0106(13) 0.0048(12)
N4 0.0349(17) 0.0342(16) 0.068(2) -0.0054(15) 0.0146(16) 0.0079(14)
N5 0.0303(18) 0.056(2) 0.095(3) 0.000(2) 0.0081(17) -0.0042(17)
N6 0.0418(17) 0.0620(19) 0.0450(17) 0.0001(17) 0.0117(14) -0.0028(17)
N7 0.0281(15) 0.0298(14) 0.0422(16) -0.0036(13) 0.0088(13) -0.0014(12)
N8 0.0320(16) 0.0370(17) 0.068(2) -0.0044(15) 0.0097(15) 0.0058(14)
O1 0.081(2) 0.0353(15) 0.087(2) 0.0139(15) 0.0342(17) 0.0034(14)
O2 0.0336(14) 0.0351(13) 0.091(2) -0.0095(13) 0.0178(14) 0.0006(11)
O3 0.0319(14) 0.0483(14) 0.0689(17) -0.0049(14) 0.0145(12) 0.0095(13)
O4 0.063(2) 0.071(2) 0.082(2) -0.0054(17) -0.0105(18) 0.0105(16)
O5 0.070(2) 0.0589(18) 0.098(3) -0.0373(17) -0.0073(18) 0.0149(16)
O6 0.130(3) 0.0425(17) 0.086(2) 0.0199(17) 0.038(2) 0.0082(18)
O7 0.0312(14) 0.0378(13) 0.087(2) -0.0150(14) 0.0141(14) -0.0065(12)
O8 0.0318(14) 0.0525(15) 0.0733(18) -0.0106(14) 0.0118(12) 0.0067(13)
O9 0.080(2) 0.103(3) 0.072(2) 0.0197(19) 0.0090(17) 0.048(2)
O10 0.075(2) 0.104(2) 0.0570(19) 0.0211(18) 0.0249(16) 0.0299(19)
S1 0.0299(5) 0.0590(6) 0.0437(5) -0.0100(5) 0.0025(4) 0.0035(4)
S2 0.0296(5) 0.0523(5) 0.0405(5) -0.0071(5) 0.0005(4) 0.0020(4)

_geom_special_details            
;
 All esds (except the esd in the dihedral angle between two l.s. planes)
 are estimated using the full covariance matrix.  The cell esds are taken
 into account individually in the estimation of esds in distances, angles
 and torsion angles; correlations between esds in cell parameters are only
 used when they are defined by crystal symmetry.  An approximate (isotropic)
 treatment of cell esds is used for estimating esds involving l.s. planes.
;

loop_
_geom_bond_atom_site_label_1
_geom_bond_atom_site_label_2
_geom_bond_distance
_geom_bond_site_symmetry_2
_geom_bond_publ_flag
C1 C7 1.364(5) . ?
C1 C2 1.394(5) . ?
C1 H1 0.9300 . ?
C2 C3 1.374(5) . ?
C2 H2 0.9300 . ?
C3 C5 1.363(5) . ?
C3 O1 1.370(4) . ?
C4 O1 1.420(5) . ?
C4 H4A 0.9600 . ?
C4 H4B 0.9600 . ?
C4 H4C 0.9600 . ?
C5 C6 1.372(5) . ?
C5 H5 0.9300 . ?
C6 C7 1.394(5) . ?
C6 H6 0.9300 . ?
C7 C9 1.514(4) . ?
C8 C13 1.515(4) . ?
C8 C9 1.544(4) . ?
C8 S1 1.833(3) . ?
C8 H8 0.9800 . ?
C9 C10 1.517(4) . ?
C9 H9 0.9800 . ?
C10 C12 1.355(5) . ?
C10 C11 1.410(5) . ?
C11 N1 1.152(4) . ?
C12 N2 1.339(4) . ?
C12 S1 1.770(3) . ?
C13 O2 1.213(4) . ?
C13 N3 1.368(4) . ?
C14 O3 1.229(4) . ?
C14 N4 1.322(5) . ?
C14 N3 1.402(4) . ?
C15 C16 1.359(7) . ?
C15 C20 1.381(6) . ?
C15 H15 0.9300 . ?
C16 C17 1.372(7) . ?
C16 H16 0.9300 . ?
C17 C18 1.368(7) . ?
C17 H17 0.9300 . ?
C18 C19 1.375(7) . ?
C18 H18 0.9300 . ?
C19 C20 1.383(6) . ?
C19 H19 0.9300 . ?
C20 C21 1.527(6) . ?
C21 C22 1.536(6) . ?
C21 H21A 0.9700 . ?
C21 H21B 0.9700 . ?
C22 N4 1.457(4) . ?
C22 C23 1.501(6) . ?
C22 H22 0.9800 . ?
C23 O4 1.186(5) . ?
C23 O5 1.322(5) . ?
C24 C25 1.421(10) . ?
C24 O5 1.443(6) . ?
C24 H24A 0.9700 . ?
C24 H24B 0.9700 . ?
C25 H25A 0.9600 . ?
C25 H25B 0.9600 . ?
C25 H25C 0.9600 . ?
C26 C27 1.365(5) . ?
C26 C32 1.387(5) . ?
C26 H26 0.9300 . ?
C27 C28 1.365(6) . ?
C27 H27 0.9300 . ?
C28 C30 1.360(6) . ?
C28 O6 1.382(5) . ?
C29 O6 1.421(7) . ?
C29 H29A 0.9600 . ?
C29 H29B 0.9600 . ?
C29 H29C 0.9600 . ?
C30 C31 1.379(6) . ?
C30 H30 0.9300 . ?
C31 C32 1.367(5) . ?
C31 H31 0.9300 . ?
C32 C34 1.524(5) . ?
C33 C38 1.518(5) . ?
C33 C34 1.550(4) . ?
C33 S2 1.831(3) . ?
C33 H33 0.9800 . ?
C34 C35 1.502(5) . ?
C34 H34 0.9800 . ?
C35 C37 1.349(5) . ?
C35 C36 1.421(5) . ?
C36 N5 1.148(4) . ?
C37 N6 1.343(4) . ?
C37 S2 1.767(3) . ?
C38 O7 1.219(4) . ?
C38 N7 1.362(4) . ?
C39 O8 1.225(4) . ?
C39 N8 1.326(4) . ?
C39 N7 1.396(4) . ?
C40 C41 1.378(7) . ?
C40 C45 1.379(6) . ?
C40 H40 0.9300 . ?
C41 C42 1.349(9) . ?
C41 H41 0.9300 . ?
C42 C43 1.357(10) . ?
C42 H42 0.9300 . ?
C43 C44 1.387(7) . ?
C43 H43 0.9300 . ?
C44 C45 1.375(6) . ?
C44 H44 0.9300 . ?
C45 C46 1.505(5) . ?
C46 C47 1.527(5) . ?
C46 H46A 0.9700 . ?
C46 H46B 0.9700 . ?
C47 N8 1.458(4) . ?
C47 C48 1.503(6) . ?
C47 H47 0.9800 . ?
C48 O9 1.192(4) . ?
C48 O10 1.317(5) . ?
C49 C50 1.424(8) . ?
C49 O10 1.455(6) . ?
C49 H49A 0.9700 . ?
C49 H49B 0.9700 . ?
C50 H50A 0.9600 . ?
C50 H50B 0.9600 . ?
C50 H50C 0.9600 . ?
N2 H2A 0.8600 . ?
N2 H2B 0.8600 . ?
N3 H3 0.8600 . ?
N4 H4 0.8600 . ?
N6 H6A 0.8600 . ?
N6 H6B 0.8600 . ?
N7 H7 0.8600 . ?
N8 H8A 0.8600 . ?

loop_
_geom_angle_atom_site_label_1
_geom_angle_atom_site_label_2
_geom_angle_atom_site_label_3
_geom_angle
_geom_angle_site_symmetry_1
_geom_angle_site_symmetry_3
_geom_angle_publ_flag
C7 C1 C2 122.3(3) . . ?
C7 C1 H1 118.8 . . ?
C2 C1 H1 118.8 . . ?
C3 C2 C1 118.7(3) . . ?
C3 C2 H2 120.6 . . ?
C1 C2 H2 120.6 . . ?
C5 C3 O1 116.2(3) . . ?
C5 C3 C2 119.8(3) . . ?
O1 C3 C2 123.9(3) . . ?
O1 C4 H4A 109.5 . . ?
O1 C4 H4B 109.5 . . ?
H4A C4 H4B 109.5 . . ?
O1 C4 H4C 109.5 . . ?
H4A C4 H4C 109.5 . . ?
H4B C4 H4C 109.5 . . ?
C3 C5 C6 121.0(3) . . ?
C3 C5 H5 119.5 . . ?
C6 C5 H5 119.5 . . ?
C5 C6 C7 120.7(3) . . ?
C5 C6 H6 119.7 . . ?
C7 C6 H6 119.7 . . ?
C1 C7 C6 117.5(3) . . ?
C1 C7 C9 120.4(3) . . ?
C6 C7 C9 122.1(3) . . ?
C13 C8 C9 114.4(3) . . ?
C13 C8 S1 107.8(2) . . ?
C9 C8 S1 107.2(2) . . ?
C13 C8 H8 109.1 . . ?
C9 C8 H8 109.1 . . ?
S1 C8 H8 109.1 . . ?
C7 C9 C10 113.1(3) . . ?
C7 C9 C8 111.8(3) . . ?
C10 C9 C8 105.9(3) . . ?
C7 C9 H9 108.6 . . ?
C10 C9 H9 108.6 . . ?
C8 C9 H9 108.6 . . ?
C12 C10 C11 122.3(3) . . ?
C12 C10 C9 115.5(3) . . ?
C11 C10 C9 121.9(3) . . ?
N1 C11 C10 179.6(5) . . ?
N2 C12 C10 129.1(3) . . ?
N2 C12 S1 117.5(3) . . ?
C10 C12 S1 113.4(2) . . ?
O2 C13 N3 123.9(3) . . ?
O2 C13 C8 123.0(3) . . ?
N3 C13 C8 113.0(3) . . ?
O3 C14 N4 124.5(3) . . ?
O3 C14 N3 117.7(3) . . ?
N4 C14 N3 117.8(3) . . ?
C16 C15 C20 121.5(4) . . ?
C16 C15 H15 119.3 . . ?
C20 C15 H15 119.3 . . ?
C15 C16 C17 121.0(5) . . ?
C15 C16 H16 119.5 . . ?
C17 C16 H16 119.5 . . ?
C18 C17 C16 118.2(5) . . ?
C18 C17 H17 120.9 . . ?
C16 C17 H17 120.9 . . ?
C17 C18 C19 121.2(5) . . ?
C17 C18 H18 119.4 . . ?
C19 C18 H18 119.4 . . ?
C18 C19 C20 120.6(4) . . ?
C18 C19 H19 119.7 . . ?
C20 C19 H19 119.7 . . ?
C15 C20 C19 117.5(4) . . ?
C15 C20 C21 121.9(4) . . ?
C19 C20 C21 120.6(4) . . ?
C20 C21 C22 114.1(3) . . ?
C20 C21 H21A 108.7 . . ?
C22 C21 H21A 108.7 . . ?
C20 C21 H21B 108.7 . . ?
C22 C21 H21B 108.7 . . ?
H21A C21 H21B 107.6 . . ?
N4 C22 C23 109.6(3) . . ?
N4 C22 C21 112.1(3) . . ?
C23 C22 C21 112.8(3) . . ?
N4 C22 H22 107.4 . . ?
C23 C22 H22 107.4 . . ?
C21 C22 H22 107.4 . . ?
O4 C23 O5 124.6(4) . . ?
O4 C23 C22 125.9(4) . . ?
O5 C23 C22 109.5(3) . . ?
C25 C24 O5 107.7(5) . . ?
C25 C24 H24A 110.2 . . ?
O5 C24 H24A 110.2 . . ?
C25 C24 H24B 110.2 . . ?
O5 C24 H24B 110.2 . . ?
H24A C24 H24B 108.5 . . ?
C24 C25 H25A 109.5 . . ?
C24 C25 H25B 109.5 . . ?
H25A C25 H25B 109.5 . . ?
C24 C25 H25C 109.5 . . ?
H25A C25 H25C 109.5 . . ?
H25B C25 H25C 109.5 . . ?
C27 C26 C32 121.4(4) . . ?
C27 C26 H26 119.3 . . ?
C32 C26 H26 119.3 . . ?
C26 C27 C28 120.6(4) . . ?
C26 C27 H27 119.7 . . ?
C28 C27 H27 119.7 . . ?
C30 C28 C27 119.4(4) . . ?
C30 C28 O6 124.5(4) . . ?
C27 C28 O6 116.1(4) . . ?
O6 C29 H29A 109.5 . . ?
O6 C29 H29B 109.5 . . ?
H29A C29 H29B 109.5 . . ?
O6 C29 H29C 109.5 . . ?
H29A C29 H29C 109.5 . . ?
H29B C29 H29C 109.5 . . ?
C28 C30 C31 119.6(4) . . ?
C28 C30 H30 120.2 . . ?
C31 C30 H30 120.2 . . ?
C32 C31 C30 122.3(4) . . ?
C32 C31 H31 118.8 . . ?
C30 C31 H31 118.8 . . ?
C31 C32 C26 116.7(3) . . ?
C31 C32 C34 122.4(3) . . ?
C26 C32 C34 120.9(3) . . ?
C38 C33 C34 114.0(3) . . ?
C38 C33 S2 106.1(2) . . ?
C34 C33 S2 107.0(2) . . ?
C38 C33 H33 109.9 . . ?
C34 C33 H33 109.9 . . ?
S2 C33 H33 109.9 . . ?
C35 C34 C32 112.9(3) . . ?
C35 C34 C33 105.3(3) . . ?
C32 C34 C33 111.4(3) . . ?
C35 C34 H34 109.1 . . ?
C32 C34 H34 109.1 . . ?
C33 C34 H34 109.1 . . ?
C37 C35 C36 121.0(3) . . ?
C37 C35 C34 116.0(3) . . ?
C36 C35 C34 123.0(3) . . ?
N5 C36 C35 177.1(4) . . ?
N6 C37 C35 129.3(3) . . ?
N6 C37 S2 117.5(2) . . ?
C35 C37 S2 113.2(2) . . ?
O7 C38 N7 124.1(3) . . ?
O7 C38 C33 122.6(3) . . ?
N7 C38 C33 113.4(3) . . ?
O8 C39 N8 124.6(3) . . ?
O8 C39 N7 118.7(3) . . ?
N8 C39 N7 116.7(3) . . ?
C41 C40 C45 120.6(5) . . ?
C41 C40 H40 119.7 . . ?
C45 C40 H40 119.7 . . ?
C42 C41 C40 120.8(6) . . ?
C42 C41 H41 119.6 . . ?
C40 C41 H41 119.6 . . ?
C41 C42 C43 119.6(5) . . ?
C41 C42 H42 120.2 . . ?
C43 C42 H42 120.2 . . ?
C42 C43 C44 120.6(6) . . ?
C42 C43 H43 119.7 . . ?
C44 C43 H43 119.7 . . ?
C45 C44 C43 120.3(5) . . ?
C45 C44 H44 119.9 . . ?
C43 C44 H44 119.9 . . ?
C44 C45 C40 118.1(4) . . ?
C44 C45 C46 120.9(4) . . ?
C40 C45 C46 121.0(4) . . ?
C45 C46 C47 114.2(3) . . ?
C45 C46 H46A 108.7 . . ?
C47 C46 H46A 108.7 . . ?
C45 C46 H46B 108.7 . . ?
C47 C46 H46B 108.7 . . ?
H46A C46 H46B 107.6 . . ?
N8 C47 C48 111.4(3) . . ?
N8 C47 C46 108.9(3) . . ?
C48 C47 C46 111.4(3) . . ?
N8 C47 H47 108.4 . . ?
C48 C47 H47 108.4 . . ?
C46 C47 H47 108.4 . . ?
O9 C48 O10 124.4(4) . . ?
O9 C48 C47 124.7(4) . . ?
O10 C48 C47 110.9(3) . . ?
C50 C49 O10 109.1(5) . . ?
C50 C49 H49A 109.9 . . ?
O10 C49 H49A 109.9 . . ?
C50 C49 H49B 109.9 . . ?
O10 C49 H49B 109.9 . . ?
H49A C49 H49B 108.3 . . ?
C49 C50 H50A 109.5 . . ?
C49 C50 H50B 109.5 . . ?
H50A C50 H50B 109.5 . . ?
C49 C50 H50C 109.5 . . ?
H50A C50 H50C 109.5 . . ?
H50B C50 H50C 109.5 . . ?
C12 N2 H2A 120.0 . . ?
C12 N2 H2B 120.0 . . ?
H2A N2 H2B 120.0 . . ?
C13 N3 C14 130.0(3) . . ?
C13 N3 H3 115.0 . . ?
C14 N3 H3 115.0 . . ?
C14 N4 C22 119.5(3) . . ?
C14 N4 H4 120.2 . . ?
C22 N4 H4 120.2 . . ?
C37 N6 H6A 120.0 . . ?
C37 N6 H6B 120.0 . . ?
H6A N6 H6B 120.0 . . ?
C38 N7 C39 129.5(3) . . ?
C38 N7 H7 115.3 . . ?
C39 N7 H7 115.3 . . ?
C39 N8 C47 121.5(3) . . ?
C39 N8 H8A 119.2 . . ?
C47 N8 H8A 119.2 . . ?
C3 O1 C4 117.0(3) . . ?
C23 O5 C24 118.0(4) . . ?
C28 O6 C29 117.8(4) . . ?
C48 O10 C49 117.4(4) . . ?
C12 S1 C8 91.34(15) . . ?
C37 S2 C33 91.34(15) . . ?

loop_
_geom_torsion_atom_site_label_1
_geom_torsion_atom_site_label_2
_geom_torsion_atom_site_label_3
_geom_torsion_atom_site_label_4
_geom_torsion
_geom_torsion_site_symmetry_1
_geom_torsion_site_symmetry_2
_geom_torsion_site_symmetry_3
_geom_torsion_site_symmetry_4
_geom_torsion_publ_flag
C7 C1 C2 C3 -1.0(5) . . . . ?
C1 C2 C3 C5 -0.3(5) . . . . ?
C1 C2 C3 O1 -179.2(3) . . . . ?
O1 C3 C5 C6 -179.4(4) . . . . ?
C2 C3 C5 C6 1.6(6) . . . . ?
C3 C5 C6 C7 -1.5(6) . . . . ?
C2 C1 C7 C6 1.1(5) . . . . ?
C2 C1 C7 C9 -176.0(3) . . . . ?
C5 C6 C7 C1 0.2(5) . . . . ?
C5 C6 C7 C9 177.2(3) . . . . ?
C1 C7 C9 C10 -148.1(3) . . . . ?
C6 C7 C9 C10 34.9(4) . . . . ?
C1 C7 C9 C8 92.4(4) . . . . ?
C6 C7 C9 C8 -84.5(4) . . . . ?
C13 C8 C9 C7 -143.2(3) . . . . ?
S1 C8 C9 C7 97.3(3) . . . . ?
C13 C8 C9 C10 93.2(3) . . . . ?
S1 C8 C9 C10 -26.3(3) . . . . ?
C7 C9 C10 C12 -103.3(3) . . . . ?
C8 C9 C10 C12 19.5(4) . . . . ?
C7 C9 C10 C11 71.6(4) . . . . ?
C8 C9 C10 C11 -165.6(3) . . . . ?
C11 C10 C12 N2 -0.6(6) . . . . ?
C9 C10 C12 N2 174.2(3) . . . . ?
C11 C10 C12 S1 -177.7(3) . . . . ?
C9 C10 C12 S1 -2.8(4) . . . . ?
C9 C8 C13 O2 -27.3(5) . . . . ?
S1 C8 C13 O2 91.9(4) . . . . ?
C9 C8 C13 N3 154.4(3) . . . . ?
S1 C8 C13 N3 -86.4(3) . . . . ?
C20 C15 C16 C17 0.2(8) . . . . ?
C15 C16 C17 C18 -0.1(8) . . . . ?
C16 C17 C18 C19 -0.1(7) . . . . ?
C17 C18 C19 C20 0.2(7) . . . . ?
C16 C15 C20 C19 -0.1(7) . . . . ?
C16 C15 C20 C21 179.6(4) . . . . ?
C18 C19 C20 C15 -0.1(6) . . . . ?
C18 C19 C20 C21 -179.8(4) . . . . ?
C15 C20 C21 C22 -88.5(5) . . . . ?
C19 C20 C21 C22 91.2(4) . . . . ?
C20 C21 C22 N4 69.1(4) . . . . ?
C20 C21 C22 C23 -55.1(4) . . . . ?
N4 C22 C23 O4 -4.7(6) . . . . ?
C21 C22 C23 O4 120.9(5) . . . . ?
N4 C22 C23 O5 177.4(3) . . . . ?
C21 C22 C23 O5 -57.0(4) . . . . ?
C32 C26 C27 C28 -0.4(6) . . . . ?
C26 C27 C28 C30 -0.4(7) . . . . ?
C26 C27 C28 O6 178.6(4) . . . . ?
C27 C28 C30 C31 0.0(7) . . . . ?
O6 C28 C30 C31 -178.9(4) . . . . ?
C28 C30 C31 C32 1.3(7) . . . . ?
C30 C31 C32 C26 -2.0(6) . . . . ?
C30 C31 C32 C34 177.6(4) . . . . ?
C27 C26 C32 C31 1.6(5) . . . . ?
C27 C26 C32 C34 -178.1(3) . . . . ?
C31 C32 C34 C35 -44.5(4) . . . . ?
C26 C32 C34 C35 135.1(3) . . . . ?
C31 C32 C34 C33 73.7(4) . . . . ?
C26 C32 C34 C33 -106.7(4) . . . . ?
C38 C33 C34 C35 -89.3(3) . . . . ?
S2 C33 C34 C35 27.6(3) . . . . ?
C38 C33 C34 C32 148.0(3) . . . . ?
S2 C33 C34 C32 -95.1(3) . . . . ?
C32 C34 C35 C37 98.5(3) . . . . ?
C33 C34 C35 C37 -23.2(4) . . . . ?
C32 C34 C35 C36 -78.9(4) . . . . ?
C33 C34 C35 C36 159.3(3) . . . . ?
C36 C35 C37 N6 4.9(5) . . . . ?
C34 C35 C37 N6 -172.6(3) . . . . ?
C36 C35 C37 S2 -175.2(2) . . . . ?
C34 C35 C37 S2 7.3(4) . . . . ?
C34 C33 C38 O7 27.1(4) . . . . ?
S2 C33 C38 O7 -90.3(3) . . . . ?
C34 C33 C38 N7 -153.9(3) . . . . ?
S2 C33 C38 N7 88.7(3) . . . . ?
C45 C40 C41 C42 0.6(8) . . . . ?
C40 C41 C42 C43 0.5(9) . . . . ?
C41 C42 C43 C44 -1.4(10) . . . . ?
C42 C43 C44 C45 1.2(9) . . . . ?
C43 C44 C45 C40 -0.1(7) . . . . ?
C43 C44 C45 C46 -179.6(4) . . . . ?
C41 C40 C45 C44 -0.8(6) . . . . ?
C41 C40 C45 C46 178.7(4) . . . . ?
C44 C45 C46 C47 -98.7(5) . . . . ?
C40 C45 C46 C47 81.8(5) . . . . ?
C45 C46 C47 N8 177.9(3) . . . . ?
C45 C46 C47 C48 54.7(4) . . . . ?
N8 C47 C48 O9 131.6(4) . . . . ?
C46 C47 C48 O9 -106.7(5) . . . . ?
N8 C47 C48 O10 -49.6(4) . . . . ?
C46 C47 C48 O10 72.1(4) . . . . ?
O2 C13 N3 C14 -3.0(5) . . . . ?
C8 C13 N3 C14 175.2(3) . . . . ?
O3 C14 N3 C13 -179.3(3) . . . . ?
N4 C14 N3 C13 0.8(5) . . . . ?
O3 C14 N4 C22 2.0(5) . . . . ?
N3 C14 N4 C22 -178.1(3) . . . . ?
C23 C22 N4 C14 -138.1(3) . . . . ?
C21 C22 N4 C14 95.9(4) . . . . ?
O7 C38 N7 C39 5.4(5) . . . . ?
C33 C38 N7 C39 -173.6(3) . . . . ?
O8 C39 N7 C38 178.6(3) . . . . ?
N8 C39 N7 C38 -1.6(5) . . . . ?
O8 C39 N8 C47 -5.5(5) . . . . ?
N7 C39 N8 C47 174.6(3) . . . . ?
C48 C47 N8 C39 -95.3(4) . . . . ?
C46 C47 N8 C39 141.5(3) . . . . ?
C5 C3 O1 C4 166.5(4) . . . . ?
C2 C3 O1 C4 -14.6(6) . . . . ?
O4 C23 O5 C24 1.5(7) . . . . ?
C22 C23 O5 C24 179.5(5) . . . . ?
C25 C24 O5 C23 -156.3(7) . . . . ?
C30 C28 O6 C29 14.2(7) . . . . ?
C27 C28 O6 C29 -164.8(5) . . . . ?
O9 C48 O10 C49 -0.9(7) . . . . ?
C47 C48 O10 C49 -179.7(4) . . . . ?
C50 C49 O10 C48 154.5(5) . . . . ?
N2 C12 S1 C8 170.7(3) . . . . ?
C10 C12 S1 C8 -11.9(3) . . . . ?
C13 C8 S1 C12 -101.4(2) . . . . ?
C9 C8 S1 C12 22.2(2) . . . . ?
N6 C37 S2 C33 -171.0(3) . . . . ?
C35 C37 S2 C33 9.1(3) . . . . ?
C38 C33 S2 C37 100.5(2) . . . . ?
C34 C33 S2 C37 -21.5(2) . . . . ?

loop_
_geom_hbond_atom_site_label_D
_geom_hbond_atom_site_label_H
_geom_hbond_atom_site_label_A
_geom_hbond_distance_DH
_geom_hbond_distance_HA
_geom_hbond_distance_DA
_geom_hbond_angle_DHA
_geom_hbond_site_symmetry_A
N2 H2A O7 0.86 2.55 3.186(4) 131.0 1_456
N2 H2B O8 0.86 2.07 2.904(4) 164.2 1_556
N3 H3 N1 0.86 2.15 2.978(4) 162.4 1_655
N4 H4 O2 0.86 2.13 2.767(4) 130.5 .
N6 H6A O2 0.86 2.57 3.183(4) 129.4 1_654
N6 H6B O3 0.86 2.05 2.891(4) 165.3 1_554
N7 H7 N5 0.86 2.09 2.927(4) 163.0 1_455
N8 H8A O7 0.86 2.06 2.720(4) 132.7 .

_refine_diff_density_max         0.206
_refine_diff_density_min         -0.221
_refine_diff_density_rms         0.043

_shelx_res_file                  
;

    ZY170712-auto.res created by SHELXL-2014/7


TITL ZY170712_a.res in P2(1)
CELL 0.71073 8.4154 34.9696 8.6188 90.000 100.377 90.000
ZERR   4  0.0017 0.0069 0.0018 0.000 0.007 0.000
LATT -1
SYMM -x, y+1/2, -z
SFAC C  H  N  O  S
UNIT 100   104   16   20   4
L.S. 8
ACTA
BOND $H
OMIT  0  -2   0
OMIT  0  2  0
EQIV $1 x, y, z+1
EQIV $2 x-1, y, z+1
HTAB N2 O7_$2
HTAB N2 O8_$1
EQIV $3 x+1, y, z
HTAB N3 N1_$3
HTAB N4 O2
EQIV $4 x+1, y, z-1
HTAB N6 O2_$4
EQIV $5 x, y, z-1
HTAB N6 O3_$5
EQIV $6 x-1, y, z
HTAB N7 N5_$6
HTAB N8 O7
SIZE 0.26 0.24 0.20
FMAP 2
PLAN 20
CONF
TEMP 20.000
WGHT    0.050100    0.120200
FVAR       0.59377
C1    1   -0.051839    0.598385    0.753338    11.00000    0.03961    0.03914 =
         0.04080   -0.00514    0.00776    0.00740
AFIX  43
H1    2   -0.057858    0.578041    0.683024    11.00000   -1.20000
AFIX   0
C2    1   -0.046135    0.635511    0.695846    11.00000    0.04337    0.05074 =
         0.04308    0.01134    0.01375    0.00730
AFIX  43
H2    2   -0.046560    0.639868    0.589326    11.00000   -1.20000
AFIX   0
C3    1   -0.039868    0.665567    0.799536    11.00000    0.04367    0.03543 =
         0.06215    0.00428    0.01573    0.00182
C4    1    0.000225    0.711042    0.604793    11.00000    0.11001    0.05364 =
         0.07807    0.02681    0.01526    0.00194
AFIX 137
H4A   2    0.098038    0.698099    0.593291    11.00000   -1.50000
H4B   2    0.013863    0.738090    0.593364    11.00000   -1.50000
H4C   2   -0.086879    0.702220    0.525234    11.00000   -1.50000
AFIX   0
C5    1   -0.040129    0.658650    0.955163    11.00000    0.07440    0.03702 =
         0.05823   -0.01124    0.02548   -0.00778
AFIX  43
H5    2   -0.038566    0.679098    1.024413    11.00000   -1.20000
AFIX   0
C6    1   -0.042665    0.621963    1.011116    11.00000    0.06102    0.03712 =
         0.04271   -0.00422    0.01993   -0.00207
AFIX  43
H6    2   -0.040196    0.617824    1.118112    11.00000   -1.20000
AFIX   0
C7    1   -0.048907    0.590826    0.909138    11.00000    0.02627    0.03417 =
         0.04038   -0.00134    0.00816    0.00150
C8    1    0.130414    0.535960    1.024681    11.00000    0.02760    0.03128 =
         0.04396   -0.00333    0.00866    0.00050
AFIX  13
H8    2    0.204528    0.552025    0.977602    11.00000   -1.20000
AFIX   0
C9    1   -0.044293    0.549965    0.967679    11.00000    0.02832    0.03010 =
         0.03960   -0.00507    0.00616    0.00161
AFIX  13
H9    2   -0.095584    0.533488    0.880987    11.00000   -1.20000
AFIX   0
C10   1   -0.130565    0.544569    1.106243    11.00000    0.02264    0.02991 =
         0.04177    0.00157    0.00567   -0.00279
C11   1   -0.300248    0.546193    1.088500    11.00000    0.03915    0.03268 =
         0.04956   -0.00245    0.00799   -0.00453
C12   1   -0.033475    0.541203    1.249226    11.00000    0.03545    0.03003 =
         0.04521   -0.00625    0.01314    0.00233
C13   1    0.158582    0.494419    0.987670    11.00000    0.03122    0.03375 =
         0.03843    0.00130    0.00670    0.00037
C14   1    0.390773    0.451849    0.955699    11.00000    0.03462    0.03930 =
         0.03457    0.00000    0.00618    0.00866
C15   1    0.199886    0.371574    1.246535    11.00000    0.10182    0.04534 =
         0.07120   -0.01194    0.01973   -0.00380
AFIX  43
H15   2    0.240256    0.395973    1.272067    11.00000   -1.20000
AFIX   0
C16   1    0.069852    0.359170    1.305616    11.00000    0.10829    0.06260 =
         0.08116   -0.01360    0.03452   -0.00148
AFIX  43
H16   2    0.022689    0.375229    1.370436    11.00000   -1.20000
AFIX   0
C17   1    0.007026    0.323337    1.271181    11.00000    0.09751    0.06357 =
         0.06527    0.00936    0.01870   -0.00136
AFIX  43
H17   2   -0.081904    0.314897    1.311892    11.00000   -1.20000
AFIX   0
C18   1    0.078643    0.300348    1.175380    11.00000    0.11193    0.04176 =
         0.06999    0.00172    0.00866   -0.00567
AFIX  43
H18   2    0.037757    0.275945    1.150925    11.00000   -1.20000
AFIX   0
C19   1    0.209975    0.312657    1.114572    11.00000    0.08832    0.03773 =
         0.06312   -0.00121    0.00387    0.00612
AFIX  43
H19   2    0.256526    0.296557    1.049431    11.00000   -1.20000
AFIX   0
C20   1    0.273464    0.348762    1.149408    11.00000    0.06291    0.04094 =
         0.04924    0.00084   -0.00922    0.00808
C21   1    0.418971    0.362521    1.081423    11.00000    0.05550    0.04748 =
         0.06331   -0.01184   -0.01246    0.01120
AFIX  23
H21A  2    0.485507    0.340608    1.067079    11.00000   -1.20000
H21B  2    0.483157    0.379421    1.157241    11.00000   -1.20000
AFIX   0
C22   1    0.374572    0.383669    0.923369    11.00000    0.04097    0.03535 =
         0.06846   -0.00287    0.01108    0.01037
AFIX  13
H22   2    0.475214    0.388407    0.884359    11.00000   -1.20000
AFIX   0
C23   1    0.266718    0.360609    0.800329    11.00000    0.04547    0.04879 =
         0.05469   -0.00225    0.00962    0.00595
C24   1    0.251682    0.301107    0.666431    11.00000    0.13639    0.08542 =
         0.11750   -0.05624   -0.03180    0.01323
AFIX  23
H24A  2    0.136752    0.302171    0.667745    11.00000   -1.20000
H24B  2    0.268603    0.307539    0.561143    11.00000   -1.20000
AFIX   0
C25   1    0.312241    0.263869    0.708479    11.00000    0.21248    0.09496 =
         0.26747   -0.11156   -0.06855    0.01752
AFIX 137
H25A  2    0.420907    0.265738    0.765759    11.00000   -1.50000
H25B  2    0.311194    0.248991    0.614691    11.00000   -1.50000
H25C  2    0.245527    0.251727    0.773386    11.00000   -1.50000
AFIX   0
C26   1    0.787751    0.383543    0.822693    11.00000    0.04859    0.04604 =
         0.04005    0.00172    0.00973    0.01215
AFIX  43
H26   2    0.807636    0.401750    0.902485    11.00000   -1.20000
AFIX   0
C27   1    0.788015    0.345714    0.861635    11.00000    0.07195    0.05790 =
         0.04538    0.01510    0.01445    0.01532
AFIX  43
H27   2    0.808608    0.338503    0.967217    11.00000   -1.20000
AFIX   0
C28   1    0.758338    0.318359    0.747084    11.00000    0.06614    0.04376 =
         0.05961    0.01104    0.02331    0.00301
C29   1    0.774782    0.251674    0.686247    11.00000    0.19900    0.04606 =
         0.12846    0.01062    0.05954    0.01226
AFIX 137
H29A  2    0.676904    0.251290    0.609308    11.00000   -1.50000
H29B  2    0.789277    0.227372    0.738701    11.00000   -1.50000
H29C  2    0.864778    0.256620    0.634748    11.00000   -1.50000
AFIX   0
C30   1    0.727211    0.329114    0.592910    11.00000    0.09428    0.04203 =
         0.05727   -0.00777    0.01928   -0.01232
AFIX  43
H30   2    0.706790    0.310747    0.513787    11.00000   -1.20000
AFIX   0
C31   1    0.726119    0.367412    0.554644    11.00000    0.07861    0.03696 =
         0.04154    0.00444    0.00383   -0.00657
AFIX  43
H31   2    0.702557    0.374451    0.448935    11.00000   -1.20000
AFIX   0
C32   1    0.758446    0.395392    0.666612    11.00000    0.02843    0.03710 =
         0.04056    0.00150    0.00528    0.00332
C33   1    0.591804    0.453764    0.566047    11.00000    0.02701    0.03574 =
         0.03870   -0.00279    0.00685   -0.00110
AFIX  13
H33   2    0.512048    0.438266    0.607763    11.00000   -1.20000
AFIX   0
C34   1    0.763685    0.437639    0.624510    11.00000    0.02558    0.03278 =
         0.03756   -0.00481   -0.00190    0.00091
AFIX  13
H34   2    0.814677    0.451953    0.718078    11.00000   -1.20000
AFIX   0
C35   1    0.854551    0.445115    0.492676    11.00000    0.02546    0.02945 =
         0.04773   -0.00181    0.00218    0.00010
C36   1    1.025912    0.446121    0.514892    11.00000    0.03404    0.02651 =
         0.05273   -0.00091    0.00486   -0.00139
C37   1    0.763683    0.449450    0.348016    11.00000    0.03368    0.02393 =
         0.04439   -0.00194    0.01059    0.00021
C38   1    0.572778    0.495562    0.606631    11.00000    0.02899    0.03490 =
         0.03371   -0.00390    0.00570    0.00452
C39   1    0.352868    0.541146    0.638178    11.00000    0.03241    0.04053 =
         0.03344    0.00050    0.00552    0.00765
C40   1    0.368266    0.684468    0.890466    11.00000    0.05877    0.07315 =
         0.05338   -0.01549    0.00235    0.01304
AFIX  43
H40   2    0.318007    0.666068    0.942776    11.00000   -1.20000
AFIX   0
C41   1    0.333198    0.722598    0.906725    11.00000    0.07903    0.09682 =
         0.10103   -0.05160    0.00024    0.02838
AFIX  43
H41   2    0.260250    0.729671    0.970779    11.00000   -1.20000
AFIX   0
C42   1    0.403407    0.749782    0.830851    11.00000    0.09890    0.06108 =
         0.15113   -0.04838   -0.03583    0.01576
AFIX  43
H42   2    0.379626    0.775455    0.843147    11.00000   -1.20000
AFIX   0
C43   1    0.508911    0.739447    0.736505    11.00000    0.09303    0.05233 =
         0.14765    0.00364   -0.01028   -0.01828
AFIX  43
H43   2    0.555661    0.758113    0.682345    11.00000   -1.20000
AFIX   0
C44   1    0.547673    0.701290    0.720104    11.00000    0.05545    0.05614 =
         0.09809   -0.00668    0.01245   -0.00632
AFIX  43
H44   2    0.621636    0.694568    0.656607    11.00000   -1.20000
AFIX   0
C45   1    0.477249    0.673365    0.797290    11.00000    0.03830    0.04289 =
         0.05045   -0.01171   -0.00237   -0.00043
C46   1    0.518968    0.631864    0.781436    11.00000    0.04617    0.04580 =
         0.05365   -0.00282    0.00113    0.00853
AFIX  23
H46A  2    0.527289    0.619687    0.883702    11.00000   -1.20000
H46B  2    0.624091    0.630234    0.750640    11.00000   -1.20000
AFIX   0
C47   1    0.397059    0.609756    0.661890    11.00000    0.03343    0.03672 =
         0.05207   -0.00476    0.00849    0.00680
AFIX  13
H47   2    0.293920    0.609146    0.699521    11.00000   -1.20000
AFIX   0
C48   1    0.370253    0.628718    0.502779    11.00000    0.05040    0.04642 =
         0.05307   -0.00932    0.00150    0.01021
C49   1    0.489634    0.641263    0.279057    11.00000    0.11470    0.14561 =
         0.05865    0.02976    0.02773    0.03023
AFIX  23
H49A  2    0.435846    0.623935    0.198503    11.00000   -1.20000
H49B  2    0.428508    0.664912    0.271977    11.00000   -1.20000
AFIX   0
C50   1    0.649656    0.648705    0.254546    11.00000    0.13218    0.16043 =
         0.06988    0.01597    0.02540   -0.04399
AFIX 137
H50A  2    0.701969    0.666006    0.334135    11.00000   -1.50000
H50B  2    0.645666    0.659954    0.152312    11.00000   -1.50000
H50C  2    0.709199    0.625172    0.260670    11.00000   -1.50000
AFIX   0
N1    3   -0.438958    0.547663    1.073316    11.00000    0.03145    0.06303 =
         0.08679    0.00370    0.01227   -0.00645
N2    3   -0.073750    0.539219    1.392393    11.00000    0.04186    0.06414 =
         0.04187   -0.00460    0.01059   -0.00054
AFIX  93
H2A   2   -0.173684    0.540068    1.401879    11.00000   -1.20000
H2B   2    0.000318    0.537095    1.474858    11.00000   -1.20000
AFIX   0
N3    3    0.315773    0.486764    0.977184    11.00000    0.02866    0.03236 =
         0.04611    0.00179    0.01061    0.00478
AFIX  43
H3    2    0.378197    0.506406    0.984979    11.00000   -1.20000
AFIX   0
N4    3    0.300414    0.420681    0.940997    11.00000    0.03486    0.03422 =
         0.06810   -0.00545    0.01460    0.00789
AFIX  43
H4    2    0.198585    0.422244    0.941834    11.00000   -1.20000
AFIX   0
N5    3    1.163870    0.448174    0.528156    11.00000    0.03034    0.05642 =
         0.09511    0.00046    0.00814   -0.00415
N6    3    0.810313    0.452512    0.207528    11.00000    0.04177    0.06198 =
         0.04495    0.00006    0.01174   -0.00282
AFIX  93
H6A   2    0.911286    0.451788    0.201980    11.00000   -1.20000
H6B   2    0.739207    0.455196    0.123092    11.00000   -1.20000
AFIX   0
N7    3    0.418335    0.505240    0.617402    11.00000    0.02808    0.02975 =
         0.04217   -0.00360    0.00879   -0.00141
AFIX  43
H7    2    0.351367    0.486474    0.610369    11.00000   -1.20000
AFIX   0
N8    3    0.453996    0.570560    0.653237    11.00000    0.03197    0.03703 =
         0.06799   -0.00437    0.00969    0.00578
AFIX  43
H8A   2    0.555498    0.566421    0.658009    11.00000   -1.20000
AFIX   0
O1    4   -0.035793    0.703224    0.756425    11.00000    0.08147    0.03527 =
         0.08654    0.01395    0.03420    0.00342
O2    4    0.052778    0.470450    0.972985    11.00000    0.03364    0.03509 =
         0.09127   -0.00947    0.01776    0.00063
O3    4    0.536034    0.452355    0.951565    11.00000    0.03190    0.04828 =
         0.06889   -0.00493    0.01455    0.00947
O4    4    0.136152    0.369641    0.734196    11.00000    0.06350    0.07071 =
         0.08178   -0.00544   -0.01053    0.01045
O5    4    0.337302    0.327667    0.779802    11.00000    0.06963    0.05889 =
         0.09838   -0.03732   -0.00728    0.01492
O6    4    0.764997    0.280890    0.798708    11.00000    0.12991    0.04253 =
         0.08646    0.01992    0.03794    0.00819
O7    4    0.685453    0.517999    0.625209    11.00000    0.03125    0.03776 =
         0.08683   -0.01496    0.01406   -0.00654
O8    4    0.208295    0.543478    0.641641    11.00000    0.03178    0.05249 =
         0.07328   -0.01064    0.01183    0.00673
O9    4    0.251598    0.646030    0.447003    11.00000    0.08015    0.10267 =
         0.07238    0.01971    0.00904    0.04819
O10   4    0.496846    0.624272    0.434282    11.00000    0.07460    0.10427 =
         0.05701    0.02115    0.02492    0.02986
S1    5    0.174802    0.541647    1.239560    11.00000    0.02992    0.05898 =
         0.04366   -0.00996    0.00249    0.00354
S2    5    0.554319    0.451106    0.350319    11.00000    0.02958    0.05229 =
         0.04054   -0.00712    0.00052    0.00196
HKLF 4 1 1 0 0 0 1 0 0 0 1

REM  ZY170712_a.res in P2(1)
REM R1 =  0.0465 for    7071 Fo > 4sig(Fo)  and  0.0749 for all    9462 data
REM    635 parameters refined using      1 restraints

END

WGHT      0.0499      0.1287

REM Highest difference peak  0.206,  deepest hole -0.221,  1-sigma level  0.043
Q1    1   0.6945  0.4473  0.5749  11.00000  0.05    0.21
Q2    1   0.3910  0.5621  1.3330  11.00000  0.05    0.18
Q3    1  -0.0573  0.4714  1.0304  11.00000  0.05    0.17
Q4    1   0.8235  0.4334  0.4322  11.00000  0.05    0.17
Q5    1   0.3411  0.4539  0.2268  11.00000  0.05    0.17
Q6    1  -0.1976  0.5676  0.7079  11.00000  0.05    0.16
Q7    1  -0.3483  0.5478  1.3970  11.00000  0.05    0.16
Q8    1   0.1478  0.4965  0.7914  11.00000  0.05    0.16
Q9    1   0.3930  0.4517  0.7423  11.00000  0.05    0.16
Q10   1   0.7942  0.6412  0.4370  11.00000  0.05    0.15
Q11   1   0.9898  0.4395  0.7537  11.00000  0.05    0.15
Q12   1  -0.1259  0.5653  0.6170  11.00000  0.05    0.15
Q13   1   0.7913  0.5139  0.5951  11.00000  0.05    0.15
Q14   1   0.5828  0.5493  0.8483  11.00000  0.05    0.15
Q15   1   0.1474  0.7543  0.5899  11.00000  0.05    0.15
Q16   1   0.1407  0.4515  0.8331  11.00000  0.05    0.15
Q17   1   0.2649  0.5627  1.2826  11.00000  0.05    0.15
Q18   1   0.4276  0.5989  0.4283  11.00000  0.05    0.15
Q19   1   0.6697  0.4403  0.3509  11.00000  0.05    0.14
Q20   1   0.1226  0.5590  0.6819  11.00000  0.05    0.14
;
_shelx_res_checksum              75643
####################################################################### 
# 
# This file contains crystal structure data downloaded from the 
# Cambridge Structural Database (CSD) hosted by the Cambridge 
# Crystallographic Data Centre (CCDC).
# 
# Full information about CCDC data access policies and citation 
# guidelines are available at http://www.ccdc.cam.ac.uk/access/V1 
# 
# Audit and citation data items may have been added by the CCDC. 
# Please retain this information to preserve the provenance of 
# this file and to allow appropriate attribution of the data. 
# 
#######################################################################

data_3d
_database_code_depnum_ccdc_archive 'CCDC 1823986'
_audit_update_record             
;
2018-02-14 deposited with the CCDC.
2018-06-13 downloaded from the CCDC.
;

_audit_creation_method           SHELXL-2014/7
_shelx_SHELXL_version_number     2014/7
_chemical_name_systematic        ?
_chemical_name_common            ?
_chemical_melting_point          ?
_chemical_formula_moiety         'C25 H24 N4 O4 S'
_chemical_formula_sum            'C25 H24 N4 O4 S'
_chemical_formula_weight         476.54

loop_
_atom_type_symbol
_atom_type_description
_atom_type_scat_dispersion_real
_atom_type_scat_dispersion_imag
_atom_type_scat_source
C C 0.0033 0.0016 'International Tables Vol C Tables 4.2.6.8 and 6.1.1.4'
H H 0.0000 0.0000 'International Tables Vol C Tables 4.2.6.8 and 6.1.1.4'
N N 0.0061 0.0033 'International Tables Vol C Tables 4.2.6.8 and 6.1.1.4'
O O 0.0106 0.0060 'International Tables Vol C Tables 4.2.6.8 and 6.1.1.4'
S S 0.1246 0.1234 'International Tables Vol C Tables 4.2.6.8 and 6.1.1.4'

_space_group_crystal_system      monoclinic
_space_group_IT_number           5
_space_group_name_H-M_alt        'C 2'
_space_group_name_Hall           'C 2y'

_shelx_space_group_comment       
;
The symmetry employed for this shelxl refinement is uniquely defined
by the following loop, which should always be used as a source of
symmetry information in preference to the above space-group names.
They are only intended as comments.
;

loop_
_space_group_symop_operation_xyz
'x, y, z'
'-x, y, -z'
'x+1/2, y+1/2, z'
'-x+1/2, y+1/2, -z'

_cell_length_a                   18.926(3)
_cell_length_b                   9.4145(14)
_cell_length_c                   15.008(3)
_cell_angle_alpha                90
_cell_angle_beta                 112.887(5)
_cell_angle_gamma                90
_cell_volume                     2463.5(7)
_cell_formula_units_Z            4
_cell_measurement_temperature    293(2)
_cell_measurement_reflns_used    4353
_cell_measurement_theta_min      2.34
_cell_measurement_theta_max      25.23

_exptl_crystal_description       block
_exptl_crystal_colour            colorless
_exptl_crystal_density_meas      ?
_exptl_crystal_density_method    ?
_exptl_crystal_density_diffrn    1.285
_exptl_crystal_F_000             1000
_exptl_transmission_factor_min   ?
_exptl_transmission_factor_max   ?
_exptl_crystal_size_max          0.260
_exptl_crystal_size_mid          0.220
_exptl_crystal_size_min          0.200
_exptl_absorpt_coefficient_mu    0.169
_shelx_estimated_absorpt_T_min   0.957
_shelx_estimated_absorpt_T_max   0.967
_exptl_absorpt_correction_type   multi-scan
_exptl_absorpt_correction_T_min  0.957
_exptl_absorpt_correction_T_max  0.967
_exptl_absorpt_process_details   sadabs
_exptl_absorpt_special_details   ?
_diffrn_ambient_temperature      293(2)
_diffrn_radiation_wavelength     0.71073
_diffrn_radiation_type           MoK\a
_diffrn_radiation_source         'fine-focus sealed tube'
_diffrn_measurement_device_type  'CCD area detector'
_diffrn_measurement_method       'phi and omega scans'
_diffrn_detector_area_resol_mean ?
_diffrn_reflns_number            12871
_diffrn_reflns_av_unetI/netI     0.0787
_diffrn_reflns_av_R_equivalents  0.0470
_diffrn_reflns_limit_h_min       -24
_diffrn_reflns_limit_h_max       18
_diffrn_reflns_limit_k_min       -12
_diffrn_reflns_limit_k_max       12
_diffrn_reflns_limit_l_min       -19
_diffrn_reflns_limit_l_max       19
_diffrn_reflns_theta_min         2.336
_diffrn_reflns_theta_max         27.552
_diffrn_reflns_theta_full        25.242
_diffrn_measured_fraction_theta_max 0.997
_diffrn_measured_fraction_theta_full 0.997
_diffrn_reflns_Laue_measured_fraction_max 0.997
_diffrn_reflns_Laue_measured_fraction_full 0.997
_diffrn_reflns_point_group_measured_fraction_max 0.967
_diffrn_reflns_point_group_measured_fraction_full 0.981
_reflns_number_total             5518
_reflns_number_gt                3436
_reflns_threshold_expression     'I > 2\s(I)'
_reflns_Friedel_coverage         0.830
_reflns_Friedel_fraction_max     0.934
_reflns_Friedel_fraction_full    0.963

_reflns_special_details          
;
 Reflections were merged by SHELXL according to the crystal
 class for the calculation of statistics and refinement.
 
 _reflns_Friedel_fraction is defined as the number of unique
 Friedel pairs measured divided by the number that would be
 possible theoretically, ignoring centric projections and
 systematic absences.
;

_computing_data_collection       ?
_computing_cell_refinement       ?
_computing_data_reduction        ?
_computing_structure_solution    ?
_computing_structure_refinement  'SHELXL-2014/7 (Sheldrick, 2014)'
_computing_molecular_graphics    ?
_computing_publication_material  ?
_refine_special_details          ?
_refine_ls_structure_factor_coef Fsqd
_refine_ls_matrix_type           full
_refine_ls_weighting_scheme      calc
_refine_ls_weighting_details     
'w=1/[\s^2^(Fo^2^)+(0.0552P)^2^] where P=(Fo^2^+2Fc^2^)/3'
_atom_sites_solution_primary     ?
_atom_sites_solution_secondary   ?
_atom_sites_solution_hydrogens   geom
_refine_ls_hydrogen_treatment    constr
_refine_ls_extinction_method     none
_refine_ls_extinction_coef       .
_refine_ls_abs_structure_details 
;
 Flack x determined using 1181 quotients [(I+)-(I-)]/[(I+)+(I-)]
 (Parsons, Flack and Wagner, Acta Cryst. B69 (2013) 249-259).
;
_refine_ls_abs_structure_Flack   0.02(5)
_chemical_absolute_configuration ad
_refine_ls_number_reflns         5518
_refine_ls_number_parameters     309
_refine_ls_number_restraints     16
_refine_ls_R_factor_all          0.1100
_refine_ls_R_factor_gt           0.0535
_refine_ls_wR_factor_ref         0.1158
_refine_ls_wR_factor_gt          0.0994
_refine_ls_goodness_of_fit_ref   1.003
_refine_ls_restrained_S_all      1.018
_refine_ls_shift/su_max          0.000
_refine_ls_shift/su_mean         0.000

loop_
_atom_site_label
_atom_site_type_symbol
_atom_site_fract_x
_atom_site_fract_y
_atom_site_fract_z
_atom_site_U_iso_or_equiv
_atom_site_adp_type
_atom_site_occupancy
_atom_site_site_symmetry_order
_atom_site_calc_flag
_atom_site_refinement_flags_posn
_atom_site_refinement_flags_adp
_atom_site_refinement_flags_occupancy
_atom_site_disorder_assembly
_atom_site_disorder_group
C1 C 0.2729(2) 0.5680(4) 0.2513(2) 0.0473(10) Uani 1 1 d . . . . .
H1 H 0.3202 0.6001 0.2538 0.057 Uiso 1 1 calc R U . . .
C2 C 0.2354(3) 0.4606(4) 0.1887(3) 0.0573(11) Uani 1 1 d . . . . .
H2 H 0.2576 0.4216 0.1489 0.069 Uiso 1 1 calc R U . . .
C3 C 0.1659(3) 0.4093(4) 0.1835(3) 0.0611(13) Uani 1 1 d . . . . .
C4 C 0.1226(3) 0.2967(6) 0.1099(4) 0.0937(17) Uani 1 1 d . . . . .
H4A H 0.1570 0.2210 0.1111 0.141 Uiso 1 1 calc R U . . .
H4B H 0.1019 0.3382 0.0465 0.141 Uiso 1 1 calc R U . . .
H4C H 0.0816 0.2597 0.1256 0.141 Uiso 1 1 calc R U . . .
C5 C 0.1353(3) 0.4669(5) 0.2448(3) 0.0691(13) Uani 1 1 d . . . . .
H5 H 0.0894 0.4311 0.2444 0.083 Uiso 1 1 calc R U . . .
C6 C 0.1713(3) 0.5771(4) 0.3069(3) 0.0568(11) Uani 1 1 d . . . . .
H6 H 0.1487 0.6163 0.3462 0.068 Uiso 1 1 calc R U . . .
C7 C 0.2404(2) 0.6288(4) 0.3108(2) 0.0398(9) Uani 1 1 d . . . . .
C8 C 0.3425(2) 0.7691(4) 0.4481(2) 0.0453(10) Uani 1 1 d . . . . .
C9 C 0.2752(2) 0.7582(4) 0.3684(2) 0.0407(9) Uani 1 1 d . . . . .
C10 C 0.1678(2) 0.9179(4) 0.2625(3) 0.0527(11) Uani 1 1 d . . . . .
C11 C 0.2384(2) 0.8921(4) 0.3414(3) 0.0440(10) Uani 1 1 d . . . . .
C12 C 0.2789(2) 1.0039(4) 0.3993(3) 0.0463(10) Uani 1 1 d . . . . .
C13 C 0.3964(3) 0.6655(4) 0.5111(3) 0.0507(11) Uani 1 1 d . . . . .
C14 C 0.4107(2) 0.4070(4) 0.5492(3) 0.0451(10) Uani 1 1 d . . . . .
C15 C 0.5590(3) -0.0248(5) 0.7181(3) 0.0698(14) Uani 1 1 d . . . . .
H15 H 0.5108 -0.0310 0.6683 0.084 Uiso 1 1 calc R U . . .
C16 C 0.5872(3) -0.1397(5) 0.7778(4) 0.0820(15) Uani 1 1 d . . . . .
H16 H 0.5581 -0.2221 0.7682 0.098 Uiso 1 1 calc R U . . .
C17 C 0.6568(3) -0.1333(6) 0.8500(4) 0.0802(15) Uani 1 1 d . . . . .
H17 H 0.6758 -0.2106 0.8910 0.096 Uiso 1 1 calc R U . . .
C18 C 0.6999(3) -0.0114(6) 0.8630(4) 0.0850(17) Uani 1 1 d . . . . .
H18 H 0.7482 -0.0062 0.9128 0.102 Uiso 1 1 calc R U . . .
C19 C 0.6717(3) 0.1024(5) 0.8024(3) 0.0687(13) Uani 1 1 d . . . . .
H19 H 0.7017 0.1834 0.8109 0.082 Uiso 1 1 calc R U . . .
C20 C 0.6000(2) 0.0990(4) 0.7296(3) 0.0512(10) Uani 1 1 d . . . . .
C21 C 0.5672(3) 0.2260(5) 0.6660(3) 0.0602(11) Uani 1 1 d . . . . .
H21A H 0.5417 0.1940 0.5997 0.072 Uiso 1 1 calc R U . . .
H21B H 0.6090 0.2879 0.6688 0.072 Uiso 1 1 calc R U . . .
C22 C 0.5096(2) 0.3125(4) 0.6942(2) 0.0462(10) Uani 1 1 d . . . . .
H22 H 0.4690 0.2492 0.6957 0.055 Uiso 1 1 calc R U . . .
C23 C 0.5498(2) 0.3788(4) 0.7930(3) 0.0469(10) Uani 1 1 d . . . . .
C24 C 0.5957(3) 0.3321(6) 0.9607(3) 0.0917(16) Uani 1 1 d . U . . .
H24A H 0.6421 0.3813 0.9659 0.110 Uiso 1 1 calc R U . . .
H24B H 0.5650 0.3960 0.9816 0.110 Uiso 1 1 calc R U . . .
C25 C 0.6147(4) 0.2057(7) 1.0207(3) 0.122(2) Uani 1 1 d . U . . .
H25A H 0.5689 0.1525 1.0100 0.184 Uiso 1 1 calc R U . . .
H25B H 0.6382 0.2327 1.0875 0.184 Uiso 1 1 calc R U . . .
H25C H 0.6498 0.1481 1.0043 0.184 Uiso 1 1 calc R U . . .
N1 N 0.1115(2) 0.9467(5) 0.2006(3) 0.0800(11) Uani 1 1 d . . . . .
N2 N 0.2575(2) 1.1408(3) 0.3917(3) 0.0635(10) Uani 1 1 d . . . . .
H2A H 0.2147 1.1666 0.3473 0.076 Uiso 1 1 calc R U . . .
H2B H 0.2867 1.2026 0.4311 0.076 Uiso 1 1 calc R U . . .
N3 N 0.37758(19) 0.5252(3) 0.4920(2) 0.0517(9) Uani 1 1 d . . . . .
H3 H 0.3405 0.5076 0.4377 0.062 Uiso 1 1 calc R U . . .
N4 N 0.47545(18) 0.4263(3) 0.6255(2) 0.0539(9) Uani 1 1 d . . . . .
H4 H 0.4977 0.5078 0.6346 0.065 Uiso 1 1 calc R U . . .
O1 O 0.45269(19) 0.7034(3) 0.5801(2) 0.0785(10) Uani 1 1 d . . . . .
O2 O 0.37896(17) 0.2915(3) 0.52671(18) 0.0614(8) Uani 1 1 d . . . . .
O3 O 0.57731(18) 0.4957(3) 0.8061(2) 0.0677(9) Uani 1 1 d . . . . .
O4 O 0.55293(16) 0.2885(3) 0.86131(17) 0.0589(8) Uani 1 1 d . U . . .
S1 S 0.36284(6) 0.94460(10) 0.48759(6) 0.0558(3) Uani 1 1 d . . . . .

loop_
_atom_site_aniso_label
_atom_site_aniso_U_11
_atom_site_aniso_U_22
_atom_site_aniso_U_33
_atom_site_aniso_U_23
_atom_site_aniso_U_13
_atom_site_aniso_U_12
C1 0.049(2) 0.038(2) 0.051(2) 0.0004(18) 0.015(2) 0.0015(18)
C2 0.074(3) 0.045(2) 0.049(2) -0.005(2) 0.019(2) 0.011(2)
C3 0.072(3) 0.039(2) 0.051(2) 0.0007(18) 0.001(2) -0.005(2)
C4 0.104(4) 0.065(3) 0.080(3) -0.020(3) 0.000(3) -0.016(3)
C5 0.061(3) 0.063(3) 0.080(3) -0.003(3) 0.024(3) -0.019(3)
C6 0.057(3) 0.054(3) 0.061(3) -0.005(2) 0.024(2) -0.005(2)
C7 0.045(2) 0.0330(18) 0.035(2) 0.0047(15) 0.0088(18) 0.0017(18)
C8 0.054(3) 0.030(2) 0.0419(19) 0.0000(16) 0.0075(19) 0.0001(17)
C9 0.047(2) 0.036(2) 0.0365(18) 0.0035(15) 0.0131(18) -0.0013(17)
C10 0.049(3) 0.035(2) 0.064(2) 0.002(2) 0.012(2) -0.0043(19)
C11 0.045(2) 0.039(2) 0.044(2) -0.0012(17) 0.0141(19) 0.0011(18)
C12 0.053(2) 0.036(2) 0.049(2) 0.0035(17) 0.0175(19) 0.0026(18)
C13 0.058(3) 0.038(2) 0.043(2) 0.0066(18) 0.005(2) 0.002(2)
C14 0.057(3) 0.036(2) 0.0353(19) 0.0030(16) 0.0107(18) 0.0045(19)
C15 0.066(3) 0.054(3) 0.069(3) -0.002(2) 0.004(2) 0.002(2)
C16 0.095(4) 0.041(3) 0.099(4) 0.007(3) 0.025(3) 0.004(3)
C17 0.096(4) 0.059(3) 0.079(4) 0.016(3) 0.027(3) 0.034(3)
C18 0.067(3) 0.081(4) 0.081(3) 0.008(3) 0.001(3) 0.024(3)
C19 0.052(3) 0.052(3) 0.093(3) 0.003(3) 0.018(3) 0.001(2)
C20 0.057(3) 0.044(2) 0.050(2) 0.0013(19) 0.018(2) 0.008(2)
C21 0.072(3) 0.053(2) 0.054(2) 0.005(2) 0.022(2) 0.011(2)
C22 0.050(2) 0.038(2) 0.0421(19) 0.0094(18) 0.0079(18) 0.0030(18)
C23 0.037(2) 0.046(2) 0.050(2) 0.0094(19) 0.0092(18) 0.0026(19)
C24 0.124(4) 0.089(3) 0.042(2) 0.007(2) 0.011(3) 0.018(3)
C25 0.166(5) 0.115(4) 0.057(3) 0.018(3) 0.011(3) 0.046(4)
N1 0.055(2) 0.066(2) 0.091(3) 0.011(2) -0.003(2) 0.005(2)
N2 0.068(3) 0.036(2) 0.068(2) -0.0024(16) 0.007(2) 0.0075(17)
N3 0.063(2) 0.0323(17) 0.0385(17) 0.0029(13) -0.0031(16) 0.0033(16)
N4 0.059(2) 0.0336(17) 0.0492(17) 0.0067(15) -0.0013(16) -0.0026(16)
O1 0.082(2) 0.0405(17) 0.0687(18) 0.0061(15) -0.0198(17) -0.0077(16)
O2 0.075(2) 0.0347(15) 0.0510(15) 0.0006(13) -0.0009(14) -0.0031(14)
O3 0.075(2) 0.0562(18) 0.0627(18) -0.0002(14) 0.0163(16) -0.0196(16)
O4 0.074(2) 0.0509(16) 0.0419(13) 0.0082(12) 0.0124(14) 0.0063(14)
S1 0.0681(7) 0.0357(5) 0.0431(5) -0.0016(4) -0.0009(5) 0.0017(5)

_geom_special_details            
;
 All esds (except the esd in the dihedral angle between two l.s. planes)
 are estimated using the full covariance matrix.  The cell esds are taken
 into account individually in the estimation of esds in distances, angles
 and torsion angles; correlations between esds in cell parameters are only
 used when they are defined by crystal symmetry.  An approximate (isotropic)
 treatment of cell esds is used for estimating esds involving l.s. planes.
;

loop_
_geom_bond_atom_site_label_1
_geom_bond_atom_site_label_2
_geom_bond_distance
_geom_bond_site_symmetry_2
_geom_bond_publ_flag
C1 C2 1.375(5) . ?
C1 C7 1.389(5) . ?
C1 H1 0.9300 . ?
C2 C3 1.374(6) . ?
C2 H2 0.9300 . ?
C3 C5 1.375(6) . ?
C3 C4 1.521(6) . ?
C4 H4A 0.9600 . ?
C4 H4B 0.9600 . ?
C4 H4C 0.9600 . ?
C5 C6 1.384(6) . ?
C5 H5 0.9300 . ?
C6 C7 1.375(6) . ?
C6 H6 0.9300 . ?
C7 C9 1.491(5) . ?
C8 C9 1.370(5) . ?
C8 C13 1.463(5) . ?
C8 S1 1.747(3) . ?
C9 C11 1.420(5) . ?
C10 N1 1.142(5) . ?
C10 C11 1.419(6) . ?
C11 C12 1.391(5) . ?
C12 N2 1.342(5) . ?
C12 S1 1.719(4) . ?
C13 O1 1.215(5) . ?
C13 N3 1.369(5) . ?
C14 O2 1.224(4) . ?
C14 N4 1.325(5) . ?
C14 N3 1.397(4) . ?
C15 C20 1.372(6) . ?
C15 C16 1.374(6) . ?
C15 H15 0.9300 . ?
C16 C17 1.343(7) . ?
C16 H16 0.9300 . ?
C17 C18 1.377(7) . ?
C17 H17 0.9300 . ?
C18 C19 1.371(6) . ?
C18 H18 0.9300 . ?
C19 C20 1.373(6) . ?
C19 H19 0.9300 . ?
C20 C21 1.505(5) . ?
C21 C22 1.546(6) . ?
C21 H21A 0.9700 . ?
C21 H21B 0.9700 . ?
C22 N4 1.453(4) . ?
C22 C23 1.512(5) . ?
C22 H22 0.9800 . ?
C23 O3 1.200(4) . ?
C23 O4 1.316(5) . ?
C24 C25 1.450(8) . ?
C24 O4 1.452(5) . ?
C24 H24A 0.9700 . ?
C24 H24B 0.9700 . ?
C25 H25A 0.9600 . ?
C25 H25B 0.9600 . ?
C25 H25C 0.9600 . ?
N2 H2A 0.8600 . ?
N2 H2B 0.8600 . ?
N3 H3 0.8600 . ?
N4 H4 0.8600 . ?

loop_
_geom_angle_atom_site_label_1
_geom_angle_atom_site_label_2
_geom_angle_atom_site_label_3
_geom_angle
_geom_angle_site_symmetry_1
_geom_angle_site_symmetry_3
_geom_angle_publ_flag
C2 C1 C7 120.1(4) . . ?
C2 C1 H1 120.0 . . ?
C7 C1 H1 120.0 . . ?
C3 C2 C1 121.7(4) . . ?
C3 C2 H2 119.1 . . ?
C1 C2 H2 119.1 . . ?
C2 C3 C5 117.8(4) . . ?
C2 C3 C4 121.3(5) . . ?
C5 C3 C4 120.8(5) . . ?
C3 C4 H4A 109.5 . . ?
C3 C4 H4B 109.5 . . ?
H4A C4 H4B 109.5 . . ?
C3 C4 H4C 109.5 . . ?
H4A C4 H4C 109.5 . . ?
H4B C4 H4C 109.5 . . ?
C3 C5 C6 121.4(4) . . ?
C3 C5 H5 119.3 . . ?
C6 C5 H5 119.3 . . ?
C7 C6 C5 120.3(4) . . ?
C7 C6 H6 119.8 . . ?
C5 C6 H6 119.8 . . ?
C6 C7 C1 118.6(4) . . ?
C6 C7 C9 120.8(4) . . ?
C1 C7 C9 120.2(4) . . ?
C9 C8 C13 133.9(3) . . ?
C9 C8 S1 112.0(3) . . ?
C13 C8 S1 113.9(3) . . ?
C8 C9 C11 111.7(3) . . ?
C8 C9 C7 128.2(3) . . ?
C11 C9 C7 120.2(3) . . ?
N1 C10 C11 176.1(4) . . ?
C12 C11 C10 120.2(3) . . ?
C12 C11 C9 113.8(3) . . ?
C10 C11 C9 126.0(3) . . ?
N2 C12 C11 126.8(4) . . ?
N2 C12 S1 122.4(3) . . ?
C11 C12 S1 110.8(3) . . ?
O1 C13 N3 122.2(3) . . ?
O1 C13 C8 121.0(3) . . ?
N3 C13 C8 116.6(4) . . ?
O2 C14 N4 123.4(3) . . ?
O2 C14 N3 118.9(3) . . ?
N4 C14 N3 117.7(3) . . ?
C20 C15 C16 122.0(4) . . ?
C20 C15 H15 119.0 . . ?
C16 C15 H15 119.0 . . ?
C17 C16 C15 120.1(5) . . ?
C17 C16 H16 120.0 . . ?
C15 C16 H16 120.0 . . ?
C16 C17 C18 119.5(4) . . ?
C16 C17 H17 120.3 . . ?
C18 C17 H17 120.3 . . ?
C19 C18 C17 120.1(4) . . ?
C19 C18 H18 120.0 . . ?
C17 C18 H18 120.0 . . ?
C18 C19 C20 121.3(5) . . ?
C18 C19 H19 119.4 . . ?
C20 C19 H19 119.4 . . ?
C15 C20 C19 117.1(4) . . ?
C15 C20 C21 121.5(4) . . ?
C19 C20 C21 121.5(4) . . ?
C20 C21 C22 113.9(3) . . ?
C20 C21 H21A 108.8 . . ?
C22 C21 H21A 108.8 . . ?
C20 C21 H21B 108.8 . . ?
C22 C21 H21B 108.8 . . ?
H21A C21 H21B 107.7 . . ?
N4 C22 C23 107.9(3) . . ?
N4 C22 C21 111.1(3) . . ?
C23 C22 C21 110.3(3) . . ?
N4 C22 H22 109.2 . . ?
C23 C22 H22 109.2 . . ?
C21 C22 H22 109.2 . . ?
O3 C23 O4 125.4(4) . . ?
O3 C23 C22 124.0(4) . . ?
O4 C23 C22 110.5(3) . . ?
C25 C24 O4 108.1(5) . . ?
C25 C24 H24A 110.1 . . ?
O4 C24 H24A 110.1 . . ?
C25 C24 H24B 110.1 . . ?
O4 C24 H24B 110.1 . . ?
H24A C24 H24B 108.4 . . ?
C24 C25 H25A 109.5 . . ?
C24 C25 H25B 109.5 . . ?
H25A C25 H25B 109.5 . . ?
C24 C25 H25C 109.5 . . ?
H25A C25 H25C 109.5 . . ?
H25B C25 H25C 109.5 . . ?
C12 N2 H2A 120.0 . . ?
C12 N2 H2B 120.0 . . ?
H2A N2 H2B 120.0 . . ?
C13 N3 C14 128.5(3) . . ?
C13 N3 H3 115.8 . . ?
C14 N3 H3 115.8 . . ?
C14 N4 C22 121.3(3) . . ?
C14 N4 H4 119.3 . . ?
C22 N4 H4 119.3 . . ?
C23 O4 C24 117.1(3) . . ?
C12 S1 C8 91.71(18) . . ?

loop_
_geom_torsion_atom_site_label_1
_geom_torsion_atom_site_label_2
_geom_torsion_atom_site_label_3
_geom_torsion_atom_site_label_4
_geom_torsion
_geom_torsion_site_symmetry_1
_geom_torsion_site_symmetry_2
_geom_torsion_site_symmetry_3
_geom_torsion_site_symmetry_4
_geom_torsion_publ_flag
C7 C1 C2 C3 -0.7(5) . . . . ?
C1 C2 C3 C5 -1.3(6) . . . . ?
C1 C2 C3 C4 176.3(4) . . . . ?
C2 C3 C5 C6 2.6(6) . . . . ?
C4 C3 C5 C6 -174.9(4) . . . . ?
C3 C5 C6 C7 -2.0(6) . . . . ?
C5 C6 C7 C1 -0.1(6) . . . . ?
C5 C6 C7 C9 172.7(3) . . . . ?
C2 C1 C7 C6 1.4(5) . . . . ?
C2 C1 C7 C9 -171.4(3) . . . . ?
C13 C8 C9 C11 171.3(4) . . . . ?
S1 C8 C9 C11 -2.2(4) . . . . ?
C13 C8 C9 C7 -9.9(7) . . . . ?
S1 C8 C9 C7 176.6(3) . . . . ?
C6 C7 C9 C8 115.7(5) . . . . ?
C1 C7 C9 C8 -71.6(5) . . . . ?
C6 C7 C9 C11 -65.6(5) . . . . ?
C1 C7 C9 C11 107.1(4) . . . . ?
C8 C9 C11 C12 1.4(5) . . . . ?
C7 C9 C11 C12 -177.5(4) . . . . ?
C8 C9 C11 C10 -179.9(4) . . . . ?
C7 C9 C11 C10 1.2(6) . . . . ?
C10 C11 C12 N2 2.4(6) . . . . ?
C9 C11 C12 N2 -178.9(4) . . . . ?
C10 C11 C12 S1 -178.8(3) . . . . ?
C9 C11 C12 S1 0.0(4) . . . . ?
C9 C8 C13 O1 -178.4(4) . . . . ?
S1 C8 C13 O1 -4.9(5) . . . . ?
C9 C8 C13 N3 -2.5(7) . . . . ?
S1 C8 C13 N3 170.9(3) . . . . ?
C20 C15 C16 C17 -0.1(8) . . . . ?
C15 C16 C17 C18 -0.7(8) . . . . ?
C16 C17 C18 C19 0.0(8) . . . . ?
C17 C18 C19 C20 1.4(8) . . . . ?
C16 C15 C20 C19 1.5(7) . . . . ?
C16 C15 C20 C21 -177.7(4) . . . . ?
C18 C19 C20 C15 -2.2(7) . . . . ?
C18 C19 C20 C21 177.0(4) . . . . ?
C15 C20 C21 C22 78.7(5) . . . . ?
C19 C20 C21 C22 -100.5(5) . . . . ?
C20 C21 C22 N4 -175.2(3) . . . . ?
C20 C21 C22 C23 65.2(4) . . . . ?
N4 C22 C23 O3 -29.7(5) . . . . ?
C21 C22 C23 O3 91.9(5) . . . . ?
N4 C22 C23 O4 153.1(3) . . . . ?
C21 C22 C23 O4 -85.3(4) . . . . ?
O1 C13 N3 C14 8.0(8) . . . . ?
C8 C13 N3 C14 -167.8(4) . . . . ?
O2 C14 N3 C13 169.3(4) . . . . ?
N4 C14 N3 C13 -10.7(6) . . . . ?
O2 C14 N4 C22 -6.3(6) . . . . ?
N3 C14 N4 C22 173.7(3) . . . . ?
C23 C22 N4 C14 -147.7(3) . . . . ?
C21 C22 N4 C14 91.2(4) . . . . ?
O3 C23 O4 C24 -2.3(6) . . . . ?
C22 C23 O4 C24 174.8(4) . . . . ?
C25 C24 O4 C23 -160.5(5) . . . . ?
N2 C12 S1 C8 177.9(4) . . . . ?
C11 C12 S1 C8 -1.1(3) . . . . ?
C9 C8 S1 C12 1.9(3) . . . . ?
C13 C8 S1 C12 -173.0(3) . . . . ?

loop_
_geom_hbond_atom_site_label_D
_geom_hbond_atom_site_label_H
_geom_hbond_atom_site_label_A
_geom_hbond_distance_DH
_geom_hbond_distance_HA
_geom_hbond_distance_DA
_geom_hbond_angle_DHA
_geom_hbond_site_symmetry_A
N2 H2B O2 0.86 1.96 2.789(5) 160.2 1_565
N4 H4 O1 0.86 2.06 2.688(4) 129.3 .

_refine_diff_density_max         0.168
_refine_diff_density_min         -0.189
_refine_diff_density_rms         0.039

_shelx_res_file                  
;

    ZY170912-auto.res created by SHELXL-2014/7


TITL ZY170912_a.res in C2
CELL 0.71073 18.9259 9.4145 15.0077 90.000 112.887 90.000
ZERR 4.00 0.0034 0.0014 0.0025 0.000 0.005 0.000
LATT -7
SYMM -x, y, -z
SFAC C  H  N  O  S
UNIT 100  96  16 16  4
L.S. 10
ACTA
BOND $H
OMIT 9  -3  13
OMIT  0  0  1
OMIT    -2   0   1
SIZE  0.26 0.22 0.20
EQIV $1 x, y+1, z
HTAB N2 O2_$1
HTAB N4 O1
SIMU 0.01 0.005  O4  C24 C25
DELU 0.01 0.005  O4  C24 C25
FMAP 2
PLAN 20
CONF
TEMP 20.000
WGHT    0.055200
FVAR       0.56767
C1    1    0.272925    0.568025    0.251322    11.00000    0.04921    0.03767 =
         0.05068    0.00041    0.01461    0.00151
AFIX  43
H1    2    0.320151    0.600060    0.253849    11.00000   -1.20000
AFIX   0
C2    1    0.235406    0.460595    0.188744    11.00000    0.07419    0.04459 =
         0.04872   -0.00479    0.01911    0.01110
AFIX  43
H2    2    0.257626    0.421649    0.148881    11.00000   -1.20000
AFIX   0
C3    1    0.165950    0.409255    0.183547    11.00000    0.07181    0.03898 =
         0.05099    0.00074    0.00054   -0.00501
C4    1    0.122632    0.296679    0.109908    11.00000    0.10361    0.06500 =
         0.08023   -0.01963    0.00046   -0.01562
AFIX 137
H4A   2    0.157016    0.221046    0.111118    11.00000   -1.50000
H4B   2    0.101921    0.338209    0.046514    11.00000   -1.50000
H4C   2    0.081610    0.259704    0.125600    11.00000   -1.50000
AFIX   0
C5    1    0.135312    0.466912    0.244766    11.00000    0.06115    0.06277 =
         0.08013   -0.00272    0.02397   -0.01860
AFIX  43
H5    2    0.089406    0.431130    0.244426    11.00000   -1.20000
AFIX   0
C6    1    0.171328    0.577094    0.306909    11.00000    0.05706    0.05363 =
         0.06071   -0.00501    0.02405   -0.00491
AFIX  43
H6    2    0.148694    0.616340    0.346231    11.00000   -1.20000
AFIX   0
C7    1    0.240397    0.628784    0.310776    11.00000    0.04515    0.03295 =
         0.03510    0.00470    0.00884    0.00170
C8    1    0.342455    0.769088    0.448060    11.00000    0.05410    0.02974 =
         0.04195    0.00002    0.00749    0.00010
C9    1    0.275154    0.758218    0.368437    11.00000    0.04664    0.03614 =
         0.03653    0.00352    0.01311   -0.00131
C10   1    0.167829    0.917908    0.262547    11.00000    0.04934    0.03540 =
         0.06429    0.00184    0.01216   -0.00433
C11   1    0.238364    0.892071    0.341401    11.00000    0.04545    0.03917 =
         0.04429   -0.00121    0.01408    0.00115
C12   1    0.278917    1.003945    0.399316    11.00000    0.05262    0.03575 =
         0.04863    0.00352    0.01751    0.00257
C13   1    0.396444    0.665451    0.511100    11.00000    0.05753    0.03790 =
         0.04349    0.00665    0.00529    0.00159
C14   1    0.410706    0.406959    0.549173    11.00000    0.05732    0.03600 =
         0.03534    0.00300    0.01066    0.00451
C15   1    0.559031   -0.024781    0.718052    11.00000    0.06568    0.05444 =
         0.06898   -0.00175    0.00399    0.00231
AFIX  43
H15   2    0.510755   -0.031031    0.668318    11.00000   -1.20000
AFIX   0
C16   1    0.587235   -0.139713    0.777799    11.00000    0.09463    0.04111 =
         0.09897    0.00664    0.02538    0.00396
AFIX  43
H16   2    0.558076   -0.222086    0.768217    11.00000   -1.20000
AFIX   0
C17   1    0.656849   -0.133290    0.850018    11.00000    0.09580    0.05937 =
         0.07880    0.01563    0.02679    0.03372
AFIX  43
H17   2    0.675833   -0.210593    0.890984    11.00000   -1.20000
AFIX   0
C18   1    0.699911   -0.011361    0.862952    11.00000    0.06705    0.08115 =
         0.08139    0.00823    0.00099    0.02439
AFIX  43
H18   2    0.748181   -0.006181    0.912790    11.00000   -1.20000
AFIX   0
C19   1    0.671706    0.102383    0.802448    11.00000    0.05192    0.05182 =
         0.09276    0.00261    0.01779    0.00074
AFIX  43
H19   2    0.701735    0.183414    0.810922    11.00000   -1.20000
AFIX   0
C20   1    0.599967    0.098980    0.729568    11.00000    0.05656    0.04415 =
         0.05045    0.00127    0.01829    0.00774
C21   1    0.567230    0.226018    0.666001    11.00000    0.07184    0.05270 =
         0.05427    0.00464    0.02243    0.01137
AFIX  23
H21A  2    0.541695    0.194035    0.599673    11.00000   -1.20000
H21B  2    0.609033    0.287874    0.668810    11.00000   -1.20000
AFIX   0
C22   1    0.509646    0.312527    0.694231    11.00000    0.04970    0.03786 =
         0.04208    0.00938    0.00792    0.00302
AFIX  13
H22   2    0.469041    0.249156    0.695722    11.00000   -1.20000
AFIX   0
C23   1    0.549762    0.378845    0.792984    11.00000    0.03682    0.04642 =
         0.05046    0.00944    0.00922    0.00256
C24   1    0.595675    0.332059    0.960705    11.00000    0.12361    0.08925 =
         0.04232    0.00682    0.01061    0.01760
AFIX  23
H24A  2    0.642134    0.381333    0.965924    11.00000   -1.20000
H24B  2    0.564952    0.395967    0.981640    11.00000   -1.20000
AFIX   0
C25   1    0.614733    0.205679    1.020701    11.00000    0.16608    0.11512 =
         0.05671    0.01780    0.01110    0.04584
AFIX 137
H25A  2    0.568854    0.152541    1.010012    11.00000   -1.50000
H25B  2    0.638180    0.232724    1.087536    11.00000   -1.50000
H25C  2    0.649778    0.148126    1.004266    11.00000   -1.50000
AFIX   0
N1    3    0.111468    0.946665    0.200611    11.00000    0.05491    0.06570 =
         0.09060    0.01079   -0.00326    0.00475
N2    3    0.257532    1.140778    0.391654    11.00000    0.06849    0.03587 =
         0.06826   -0.00240    0.00696    0.00751
AFIX  93
H2A   2    0.214700    1.166616    0.347308    11.00000   -1.20000
H2B   2    0.286658    1.202643    0.431091    11.00000   -1.20000
AFIX   0
N3    3    0.377583    0.525219    0.491978    11.00000    0.06328    0.03226 =
         0.03854    0.00288   -0.00306    0.00330
AFIX  43
H3    2    0.340498    0.507621    0.437658    11.00000   -1.20000
AFIX   0
N4    3    0.475451    0.426269    0.625506    11.00000    0.05871    0.03359 =
         0.04916    0.00673   -0.00126   -0.00261
AFIX  43
H4    2    0.497678    0.507763    0.634551    11.00000   -1.20000
AFIX   0
O1    4    0.452691    0.703361    0.580115    11.00000    0.08157    0.04045 =
         0.06866    0.00608   -0.01978   -0.00772
O2    4    0.378956    0.291527    0.526709    11.00000    0.07515    0.03475 =
         0.05101    0.00056   -0.00089   -0.00307
O3    4    0.577313    0.495686    0.806095    11.00000    0.07455    0.05617 =
         0.06272   -0.00024    0.01625   -0.01964
O4    4    0.552934    0.288456    0.861311    11.00000    0.07433    0.05094 =
         0.04194    0.00821    0.01238    0.00630
S1    5    0.362845    0.944596    0.487594    11.00000    0.06809    0.03569 =
         0.04310   -0.00155   -0.00088    0.00174
HKLF 4 1 1 0 0 0 1 0 0 0 1

REM  ZY170912_a.res in C2
REM R1 =  0.0535 for    3436 Fo > 4sig(Fo)  and  0.1100 for all    5518 data
REM    309 parameters refined using     16 restraints

END

WGHT      0.0552      0.0000

REM Highest difference peak  0.168,  deepest hole -0.189,  1-sigma level  0.039
Q1    1   0.2699  0.9695  0.3397  11.00000  0.05    0.17
Q2    1   0.5000  0.1742  1.0000  10.50000  0.05    0.16
Q3    1   0.2481  0.6777  0.3515  11.00000  0.05    0.15
Q4    1   0.3038  0.4844  0.4531  11.00000  0.05    0.15
Q5    1   0.5322  0.1988  0.9935  11.00000  0.05    0.14
Q6    1   0.4871 -0.0931  0.5846  11.00000  0.05    0.14
Q7    1   0.5966  0.4438  0.9777  11.00000  0.05    0.14
Q8    1   0.4913  0.6255  0.5900  11.00000  0.05    0.14
Q9    1   0.5685 -0.3077  0.6629  11.00000  0.05    0.14
Q10   1   0.4875  0.1010  0.5650  11.00000  0.05    0.14
Q11   1   0.3032  0.6384  0.1884  11.00000  0.05    0.14
Q12   1   0.1305  0.2193  0.1999  11.00000  0.05    0.13
Q13   1   0.4005  0.9417  0.4127  11.00000  0.05    0.13
Q14   1   0.4213 -0.0235  0.6233  11.00000  0.05    0.13
Q15   1   0.6095 -0.2714  0.7044  11.00000  0.05    0.13
Q16   1   0.7212 -0.2150  0.8577  11.00000  0.05    0.13
Q17   1   0.2900  0.7662  0.4395  11.00000  0.05    0.13
Q18   1   0.7265 -0.2147  0.9779  11.00000  0.05    0.12
Q19   1   0.8191  0.1061  1.0298  11.00000  0.05    0.12
Q20   1   0.2043  0.6252  0.2951  11.00000  0.05    0.12
;
_shelx_res_checksum              95798
